# Supplementary material for: A spontaneous mitonuclear epistasis converging on Rieske Fe-S protein exacerbates complex III deficiency in mice
Source: Nat Commun. 2020 Jan 16;11:322. doi: 10.1038/s41467-019-14201-2 (PMC6965120; doi:10.1038/s41467-019-14201-2)
Supplement: Supplementary file 4 — Source Data [file 41467_2019_14201_MOESM4_ESM.xlsx]

## Sheet: Fig. 1
Figure 1C, Survival data						Figure 1d and e, Body weight and blood glucose							Figure 1f, Hepatic ATP						Figure 1g, Quantification of cleaved caspase 3 staining
Mouse ID	BCS1L genotype	mt-Cyb genotype	Sex	Survival [days]		Mouse ID	BCS1L genotype	mt-Cyb genotype	Sex	Weight [g]	Blood glucose [mmol/L]		Mouse ID	BCS1L genotype	mt-Cyb genotype	Age [days]	ATP [nmol/g]		Mouse ID	BCS1L genotype	mt-Cyb genotype	Age [days]	Area stained [%]
JKa19v	S78G	WT	Male	172		Jka118v	WT	WT	Male	18	6		JK147j	WT	WT	31	1093.77		JK147j	WT	WT	31	0.000452177
JKa21v	S78G	WT	Male	163		Jka122v	WT	WT	Male	18.6	13.3		JK133j	WT	WT	33	994.994		JK184j	WT	WT	33	0.00303275
JKa37v	S78G	WT	Male	150		Jka129v	WT	WT	Male	16.5	15		JK184j	WT	WT	33	881.283		JK133j	WT	WT	33	0.00817111
JKa39v	S78G	WT	Female	150		Jka78v	WT	WT	Male	18.9	7.7		JK191j	WT	WT	35	943.214		JK134j	WT	WT	35	0.00452112
JKa46v	S78G	WT	Female	134		Jka193v	WT	WT	Male	20.8	11.1		JK144j	WT	WT	35	784.278		LU184j	WT	D254N	29	0.00173086
JKa47v	S78G	WT	Female	138		LU174v	WT	D254N	Male	18.7	7.3		JK86j	WT	WT	35	787.77		LU186j	WT	D254N	30	0.00783617
LU49v	S78G	D254N	Male	40		LU85v	WT	D254N	Male	14.8	7.1		JK155j	WT	WT	36	1208.52		LU81j	WT	D254N	33	0.00109999
LU50v	S78G	D254N	Male	40		LU95v	WT	D254N	Male	16.1	7.1		LU180j	WT	D254N	29	1098.11		LU168j	WT	D254N	35	0.00414711
LU89v	S78G	D254N	Male	35		LU97v	WT	D254N	Male	14	8.1		LU184j	WT	D254N	29	730.013		LU179j	WT	D254N	45	0.00447901
LU208v	S78G	D254N	Male	35		LU112v	WT	D254N	Male	16.7	11.2		LU186j	WT	D254N	30	850.807		JK158j	S78G	WT	31	0.0322333
LU14v	S78G	D254N	Female	45		LU157v	WT	D254N	Male	18.55	8.6		LU83j	WT	D254N	31	832.673		JK154j	S78G	WT	33	0.103081
LU18v	S78G	D254N	Female	36		LU217v	WT	D254N	Male	14.93	7.1		LU186j	WT	D254N	32	823.336		JK182j	S78G	WT	35	0.0379972
LU53v	S78G	D254N	Female	40		Jka79v	S78G	WT	Male	12.1	3.9		LU188j	WT	D254N	32	1012.24		JK68j	S78G	WT	35	0.0894271
LU106v	S78G	D254N	Female	35		Jka120v	S78G	WT	Male	12.1	3.3		LU81j	WT	D254N	33	986.666		JK92j	S78G	WT	35	0.194068
						Jka121v	S78G	WT	Male	12.6	3.3		LU140j	WT	D254N	34	660.166		JK141j	S78G	WT	35	0.133658
						Jka130v	S78G	WT	Male	10.2	1.5		LU76j	WT	D254N	34	1122.66		JK103j	S78G	WT	36	0.0285555
						Jka192v	S78G	WT	Male	13.9	3.3		LU184j	WT	D254N	34	1323.3		JK193j	S78G	WT	45	0.0169902
						LU93v	S78G	D254N	Male	7.8	3.9		LU168j	WT	D254N	35	1520.24		JK158j	S78G	WT	45	0.0280962
						LU94v	S78G	D254N	Male	8.9	BLLOQ		LU79j	WT	D254N	35	925.252		JK125j	S78G	WT	45	0.0156317
						LU111v	S78G	D254N	Male	8.3	BLLOQ		LU200j	WT	D254N	35	1321.98		JK154j	S78G	WT	95	0.0140357
						LU156v	S78G	D254N	Male	7.18	BLLOQ		JK158j	S78G	WT	31	396.629		JK180j	S78G	WT	95	0.0101054
						LU173	S78G	D254N	Male	9.1	2.5		JK154j	S78G	WT	33	265.442		JK71j	S78G	WT	100	0.00312654
						LU216v	S78G	D254N	Male	7.8	2		JK178j	S78G	WT	33	300.114		LU94j	S78G	D254N	29	0.0223713
						BLLOQ, below the lower limit of quantification (<1.1 mmol/L)							JK68j	S78G	WT	35	684.509		LU143j	S78G	D254N	30	0.0686241
													JK182j	S78G	WT	35	479.248		LU139j	S78G	D254N	32	0.306859
													JK141j	S78G	WT	35	561.18		LU141j	S78G	D254N	33	0.0533947
													JK103j	S78G	WT	36	1144.71		LU153j	S78G	D254N	34	0.355935
													LU125j	S78G	D254N	29	644.481		LU86j	S78G	D254N	34	1.06764
													LU143j	S78G	D254N	30	372.104		LU72j	S78G	D254N	34	0.0913494
													LU91j	S78G	D254N	32	307.209		LU191j	S78G	D254N	34	0.520027
													LU139j	S78G	D254N	32	388.215		LU182j	S78G	D254N	34	0.291709
													LU141j	S78G	D254N	33	373.204		LU121j	S78G	D254N	35	5.47783
													LU153j	S78G	D254N	34	197.705		LU144j	S78G	D254N	35	0.24174
													LU115j	S78G	D254N	34	237.81
													LU86j	S78G	D254N	34	203.128
													LU191j	S78G	D254N	34	168.73
													LU121j	S78G	D254N	35	151.535

## Sheet: Fig. 2
Figure 2, CIII activity data
Mouse ID	BCS1L genotype	mt-Cyb genotype	Sex	Sample cohort	Liver CIII activity [% of WT]	Kidney CIII activity [% of WT]	Heart CIII activity* [% of WT]	Skeletal muscle CIII activity* [% of WT]
JKa67v	WT	WT	Male	2017, F1 generation	102.65	107.192	#N/A	#N/A
JKa118v	WT	WT	Male	2017, F1 generation	110.93	99.3962	104.646	95.1919
JKa122v	WT	WT	Male	2017, F1 generation	96.6406	88.3062	106.306	120.394
JKa193v	WT	WT	Male	2017, F1 generation	96.4208	95.5038	114.63	96.0873
JKa197v	WT	WT	Female	2017, F1 generation	93.3589	109.602	97.3268	80.8112
Jka126v	WT	WT	Female	2017, F1 generation	#N/A	#N/A	100.172	106.758
LU168v	WT	WT	Female	2017, F1 generation	#N/A	#N/A	86.0654	75.1858
Jka129v	WT	WT	Male	2017, F1 generation	#N/A	#N/A	96.4533	114.832
Jka78v	WT	WT	Male	2017, F1 generation	#N/A	#N/A	94.4006	110.741
GROX2339	WT	WT	Male	2018, Backcrossed mice	111.236	94.9088	#N/A	84.1019
GROX2336	WT	WT	Male	2018, Backcrossed mice	115.758	83.7297	117.017	96.3069
JKa2335	WT	WT	Male	2018, Backcrossed mice	86.4412	108.318	86.4567	96.8998
GROX2324	WT	WT	Male	2018, Backcrossed mice	85.1244	108.863	101.594	97.9655
GROX2332	WT	WT	Female	2018, Backcrossed mice	118.169	96.3177	90.1907	83.9162
GROX2345	WT	WT	Female	2018, Backcrossed mice	83.2711	104.181	104.742	93.2372
GROX2467	WT	WT	Male	2018, Backcrossed mice	#N/A	#N/A	#N/A	120.494
GROX2481	WT	WT	Male	2018, Backcrossed mice	#N/A	#N/A	#N/A	109.848
GROX2484	WT	WT	Female	2018, Backcrossed mice	#N/A	#N/A	#N/A	114.657
GROX2465	WT	WT	Female	2018, Backcrossed mice	#N/A	#N/A	#N/A	102.573
Lu85v	WT	D254N	Male	2017, F1 generation	89.2982	128.17	89.5617	98.2079
Lu97v	WT	D254N	Male	2017, F1 generation	75.8718	130.303	103.971	112.757
LU112v	WT	D254N	Male	2017, F1 generation	83.7893	128.078	90.9721	119.065
LU151v	WT	D254N	Female	2017, F1 generation	49.4488	108.408	83.7752	84.8179
LU163v	WT	D254N	Female	2017, F1 generation	41.9088	92.444	#N/A	#N/A
LU101v	WT	D254N	Female	2017, F1 generation	#N/A	#N/A	79.6502	88.9729
LU105v	WT	D254N	Female	2017, F1 generation	#N/A	#N/A	81.0005	80.5995
LU174v	WT	D254N	Male	2017, F1 generation	#N/A	#N/A	95.5015	63.0217
LU95v	WT	D254N	Male	2017, F1 generation	#N/A	#N/A	73.2094	111.073
Lu133	WT	D254N	Male	2018, Backcrossed mice	154.517	78.0819	79.1936	69.6908
Lu134	WT	D254N	Male	2018, Backcrossed mice	116.869	113.76	73.9179	74.4689
Lu117	WT	D254N	Male	2018, Backcrossed mice	99.2986	99.5483	99.7811	107.446
Lu131	WT	D254N	Male	2018, Backcrossed mice	81.3207	95.5144	84.2038	81.3935
Lu127	WT	D254N	Female	2018, Backcrossed mice	157.548	99.3815	73.9143	64.672
Lu129	WT	D254N	Female	2018, Backcrossed mice	137.611	94.53	70.5825	72.7398
Lu136	WT	D254N	Female	2018, Backcrossed mice	100.676	#N/A	89.7643	80.9099
Lu135	WT	D254N	Female	2018, Backcrossed mice	#N/A	#N/A	#N/A	90.5154
Lu137	WT	D254N	Female	2018, Backcrossed mice	#N/A	#N/A	#N/A	90.9163
Lu138	WT	D254N	Female	2018, Backcrossed mice	#N/A	#N/A	#N/A	72.0444
JKa69v	S78G	WT	Male	2017, F1 generation	35.0037	89.4236	#N/A	#N/A
JKa79v	S78G	WT	Male	2017, F1 generation	18.0222	63.7455	53.4045	38.766
JKa120v	S78G	WT	Male	2017, F1 generation	39.7679	75.9538	65.4572	52.5362
JKa127v	S78G	WT	Female	2017, F1 generation	18.1774	82.912	40.8456	39.4732
JKa196v	S78G	WT	Female	2017, F1 generation	13.4818	57.4273	30.6875	36.2875
Jka121v	S78G	WT	Male	2017, F1 generation	#N/A	#N/A	45.3933	43.0081
Jka192v	S78G	WT	Male	2017, F1 generation	#N/A	#N/A	45.2408	41.9249
Jka130v	S78G	WT	Male	2017, F1 generation	#N/A	#N/A	54.2846	42.1452
GROX2341	S78G	WT	Male	2018, Backcrossed mice	45.1371	66.3481	39.4926	28.5344
GROX2326	S78G	WT	Male	2018, Backcrossed mice	36.6527	58.8976	53.5549	50.1186
GROX2340	S78G	WT	Male	2018, Backcrossed mice	38.3089	60.6022	50.594	40.7412
GROX2318	S78G	WT	Male	2018, Backcrossed mice	37.8194	36.422	60.2885	47.6878
GROX2325	S78G	WT	Male	2018, Backcrossed mice	36.774	61.6605	49.0009	47.5423
GROX2342	S78G	WT	Female	2018, Backcrossed mice	45.5758	48.646	43.5588	31.7127
GROX2328	S78G	WT	Female	2018, Backcrossed mice	42.3728	40.0052	61.2194	32.9805
LU94v	S78G	D254N	Male	2017, F1 generation	14.8948	61.3855	39.2917	41.5091
LU107v	S78G	D254N	Female	2017, F1 generation	9.20703	28.7293	31.0934	16.9832
LU11v	S78G	D254N	Male	2017, F1 generation	3.63135	50.2964	#N/A	#N/A
LU152v	S78G	D254N	Female	2017, F1 generation	4.05644	32.8433	34.9446	11.134
LU156v	S78G	D254N	Male	2017, F1 generation	11.6706	51.5214	35.7966	17.2311
LU161v	S78G	D254N	Female	2017, F1 generation	#N/A	#N/A	40.6781	21.72
LU111v	S78G	D254N	Male	2017, F1 generation	#N/A	#N/A	33.2532	24.6808
LU93v	S78G	D254N	Male	2017, F1 generation	#N/A	#N/A	48.8958	28.3526
LU173v	S78G	D254N	Male	2017, F1 generation	#N/A	#N/A	32.7881	31.7283
Lu106	S78G	D254N	Male	2018, Backcrossed mice	26.4758	34.7688	33.4586	52.8771
Lu132	S78G	D254N	Male	2018, Backcrossed mice	20.3234	36.9569	45.4627	25.0816
Lu130	S78G	D254N	Male	2018, Backcrossed mice	21.0165	44.2924	44.6467	31.2819
Lu105	S78G	D254N	Male	2018, Backcrossed mice	24.0934	27.2826	41.5126	18.0706
Lu113	S78G	D254N	Female	2018, Backcrossed mice	41.5173	55.0085	41.8936	26.4547
LU582	S78G	D254N	Male	2018, Backcrossed mice	#N/A	#N/A	#N/A	32.1087
LU584	S78G	D254N	Female	2018, Backcrossed mice	#N/A	#N/A	#N/A	24.4287
* normalized to CIV activity (ratio)

## Sheet: Fig. 3
									Fig.3a BCS1L WT liver mitochondria
									ID	BCS1L genotype	mt-Cyb genotype	Sex	RISP [relative luminescence]	CORE2 [relative luminescence]	RISP/CORE2 (scaled to smallest group average)
									Jka193	WT	WT	Male	986860	1003360	0.966403
									JKa67	WT	WT	Male	909450	1436480	0.622069
									JKa78	WT	WT	Male	802210	1026770	0.76767
									Jka122	WT	WT	Male	1371490	1379040	0.977182
									Jka129	WT	WT	Male	1927230	1436030	1.31865
									Jka118	WT	WT	Male	1518270	1423590	1.04791
									Jka126	WT	WT	Female	1544320	1285530	1.18036
									Jka197	WT	WT	Female	2331020	1407920	1.62678
									Lu95	WT	D254N	Male	1172540	1169650	0.984989
									Lu157	WT	D254N	Male	1375390	1311040	1.03079
									Lu97	WT	D254N	Male	1983500	1644180	1.18534
									Lu112	WT	D254N	Male	798310	1001770	0.783003
									Lu85	WT	D254N	Male	656170	1304480	0.494241
									Lu151	WT	D254N	Female	1157000	1137590	0.999326
									Lu170	WT	D254N	Female	2237500	1444170	1.52231
									Fig.3a BCS1Lp.S78G liver mitochondria
									ID	BCS1L genotype	mt-Cyb genotype	Sex	RISP [relative luminescence]	CORE2 [relative luminescence]	RISP/CORE2 (scaled to smallest group average)
									JKa79	S78G	WT	Male	354560	898670	1.45281
									JKa130	S78G	WT	Male	399690	868970	1.69371
									JKA69	S78G	WT	Male	744500	602750	4.54828
									Jka121	S78G	WT	Male	1387370	1312180	3.89331
									JKa192	S78G	WT	Male	814350	1713800	1.74973
									JK120	S78G	WT	Male	203130	1137590	0.657519
									Jka127	S78G	WT	Female	2033830	1072740	6.98136
									Jka196	S78G	WT	Female	1075620	1665980	2.37744
									Lu93	S78G	D254N	Male	527660	1503480	1.29234
									Lu111	S78G	D254N	Male	306440	1716780	0.65728
									Lu152	S78G	D254N	Female	22220	395860	0.206691
									Lu161	S78G	D254N	Female	283770	967390	1.08015
									Lu169	S78G	D254N	Female	504990	1054430	1.76354
									Fig.3b BCS1L WT kidney mitochondria
									ID	BCS1L genotype	mt-Cyb genotype	Sex	RISP [relative luminescence]	CORE2 [relative luminescence]	RISP/CORE2 (scaled to smallest group average)
									Jka193	WT	WT	Male	748180	726490	0.949905
									JKa67	WT	WT	Male	955520	942760	0.934851
									Jka122	WT	WT	Male	751850	717970	0.965892
									Jka129	WT	WT	Male	987206	919570	0.990209
									Jka118	WT	WT	Male	1153009	964450	1.1027
									Jka126	WT	WT	Female	1120520	913460	1.13145
									Jka197	WT	WT	Female	997227	994390	0.924999
									Lu95	WT	D254N	Male	1055040	913260	1.06556
									Lu157	WT	D254N	Male	1047600	864870	1.11724
									Lu97	WT	D254N	Male	1386170	981840	1.30221
									Lu85	WT	D254N	Male	869693	842850	0.951742
									Lu105	WT	D254N	Female	847418	781900	0.999655
									Lu101	WT	D254N	Female	882222	806990	1.00836
									Fig.3b BCS1Lp.S78G kidney mitochondria
									ID	BCS1L genotype	mt-Cyb genotype	Sex	RISP [relative luminescence]	CORE2 [relative luminescence]	RISP/CORE2 (scaled to smallest group average)
									JKa130	S78G	WT	1	293630	2778900	1.11278
									JKA69	S78G	WT	1	191510	2857860	0.705719
									Jka121	S78G	WT	1	97140	2967250	0.344767
									JKa192	S78G	WT	1	274360	2773920	1.04162
									JK120	S78G	WT	1	218870	2981190	0.773176
									Jka127	S78G	WT	2	359300	3392800	1.11527
									Jka196	S78G	WT	2	571670	3157560	1.90667
									Lu156	S78G	D254N	1	436600	2227070	2.06458
									Lu94	S78G	D254N	1	264100	2795730	0.994843
									Lu111	S78G	D254N	1	275980	3410480	0.852204
									Lu93	S78G	D254N	1	222790	2939720	0.798126
									Lu152	S78G	D254N	2	598020	2772580	2.2715
									Lu161	S78G	D254N	2	1191160	3153840	3.97752
									Lu107	S78G	D254N	2	477650	2900590	1.73422

## Sheet: Fig. 4, Supplementary Fig. 8-9
Fig. 4 and Supplementary Fig 8 and 9. Respirometry data
ID	BCS1L genotype	mt-Cyb genotype	Sex	Liver CI-linked OXHPOS [pmol/min/µg protein]	Liver CI&CII-linked OXHPOS [pmol/min/µg protein]	Liver CI&CII-linked LEAK [pmol/min/µg protein]	Liver CI&CII-linked uncoupled ET [pmol/min/µg protein]	Liver Maximal O2 consumption capacity set by CIV [pmol/min/µg protein]	Liver CI-linked OXHPOS [% of maximal capacity of CIV ]	Liver CI&CII-linked OXHPOS [% of maximal capacity of CIV ]	Liver CI&CII-linked LEAK [% of maximal capacity of CIV ]	Liver CI&CII-linked uncoupled ET [% of maximal capacity of CIV ]	Liver CI&CII-linked ET coupling efficiency	Kidney CI-linked OXHPOS [pmol/min/µg protein]	Kidney CI&CII-linked OXHPOS [pmol/min/µg protein]	Kidney CI&CII-linked LEAK [pmol/min/µg protein]	Kidney CI&CII-linked uncoupled ET [pmol/min/µg protein]	Kidney Maximal O2 consumption capacity set by CIV [pmol/min/µg protein]	Kidney CI-linked OXHPOS [% of maximal capacity of CIV ]	Kidney CI&CII-linked OXHPOS [% of maximal capacity of CIV ]	Kidney CI&CII-linked LEAK [% of maximal capacity of CIV ]	Kidney CI&CII-linked uncoupled ET [% of maximal capacity of CIV ]	Kidney CI&CII-linked ET coupling efficiency
GROX2324	WT	WT	Male	42.7549	108.261	42.0777	289.633	360.261	11.8678	30.0508	11.6798	80.3954	0.868574	251.07	827.216	292.786	877.872	1029.37	24.3907	80.3617	28.4433	85.2828	0.666482
GROX2332	WT	WT	Female	76.4969	155.746	58.6131	366.369	423.116	18.0794	36.8094	13.8527	86.5883	0.849349	315.564	866.793	250.243	894.758	872.315	36.1754	99.367	28.6873	102.573	0.720323
GROX2345	WT	WT	Female	57.6525	171.179	56.9252	380.252	400.749	14.3862	42.7149	14.2047	94.8852	0.865231	333.942	1061.29	328.797	1117.57	1178.15	28.3448	90.0815	27.908	94.8581	0.705792
JKa2335	WT	WT	Male	44.8127	142.907	41.311	281.192	360.742	12.4224	39.6146	11.4517	77.9483	0.865915	314.75	899.991	295.702	934.476	994.325	31.6546	90.5128	29.7389	93.981	0.683564
Lu117	WT	D254N	Male	48.842	123.744	38.7716	347.131	412.043	11.8536	30.0318	9.4096	84.2465	0.904187	295.915	951.556	274.478	962.466	1022.44	28.9421	93.0673	26.8454	94.1343	0.714818
Lu127	WT	D254N	Female	44.0415	129.968	38.3099	347.26	400.466	10.9975	32.4543	9.56631	86.7138	0.901166	420.847	1018.61	279.076	1051.09	1052.09	40.0011	96.8183	26.5259	99.9047	0.734488
Lu129	WT	D254N	Female	46.4593	143.816	36.3596	327.012	408.537	11.3721	35.2027	8.89997	80.0448	0.899644	360.735	962.16	262.466	1069.98	1061.32	33.9894	90.6573	24.7302	100.816	0.754699
Lu131	WT	D254N	Male	58.3151	161.713	43.3634	366.875	430.077	13.5592	37.6009	10.0827	85.3045	0.890655	359.052	994.801	277.292	1016.3	1028.11	34.9236	96.7605	26.9712	98.8518	0.727156
Lu133	WT	D254N	Male	57.4949	141.55	51.0572	364.396	457.941	12.5551	30.9101	11.1493	79.5727	0.867711	324.653	959.685	292.454	979.637	1068.6	30.3812	89.8077	27.3679	91.6748	0.701467
GROX2318	S78G	WT	Male	48.4001	86.4725	25.6241	180.496	414.177	11.6859	20.8782	6.18675	43.5796	0.872752	368.997	636.454	171.774	861.473	1021.41	36.1262	62.3113	16.8173	84.3415	0.800605
GROX2325	S78G	WT	Male	36.3583	48.333	16.8473	116.244	262.955	13.8268	18.3807	6.40692	44.2066	0.872313	336.748	617.72	201.042	800.747	970.324	34.7047	63.6612	20.7191	82.5237	0.748932
GROX2326	S78G	WT	Male	77.226	102.173	24.921	209.32	402.463	19.1883	25.3869	6.19212	52.0098	0.893764	358.742	599.919	171.63	771.79	946.919	37.8852	63.3548	18.1251	81.5054	0.777621
GROX2328	S78G	WT	Female	36.1884	78.196	22.7781	167.547	322.022	11.2378	24.2828	7.07346	52.0298	0.882559	392.032	697.504	231.19	834.031	988.841	39.6455	70.5375	23.3799	84.3443	0.722804
GROX2340	S78G	WT	Male	68.0107	95.2845	24.2524	162.195	430.075	15.8137	22.1553	5.63912	37.7133	0.882257	370.944	664.978	182.41	868.496	914.798	40.5492	72.6912	19.94	94.9385	0.78997
GROX2341	S78G	WT	Male	59.0019	105.89	30.3462	182.338	391.792	15.0595	27.0272	7.74549	46.5394	0.850516	393.25	744.13	183.098	946.781	972.725	40.4277	76.4996	18.8232	97.3328	0.80661
GROX2342	S78G	WT	Female	106.085	151.438	31.3383	290.522	424.551	24.9877	35.6701	7.38152	68.4305	0.906556	331.829	743.206	187.056	885.22	970.245	34.2005	76.5998	19.2793	91.2368	0.788689
Lu105	S78G	D254N	Male	63.1678	57.7666	23.8582	139.779	454.126	13.9098	12.7204	5.25366	30.7797	0.846492	318.741	491.14	146.946	731.054	989.167	32.2232	49.6519	14.8556	73.906	0.798994
Lu106	S78G	D254N	Male	48.8801	45.478	21.5407	122.369	405.824	12.0446	11.2063	5.30789	30.1531	0.841817	335.743	507.122	143.675	741.556	1009.62	33.2544	50.229	14.2306	73.449	0.806252
Lu113	S78G	D254N	Female	74.5536	100.11	25.727	226.198	415.927	17.9247	24.0691	6.18545	54.384	0.898284	287.558	483.352	148.696	605.322	903.936	31.8118	53.4719	16.4498	66.9652	0.754352
Lu130	S78G	D254N	Male	66.8691	52.9012	18.1988	167.105	444.636	15.0391	11.8976	4.09297	37.5825	0.900834	336.53	501.588	136.472	768.258	993.209	33.8832	50.5017	13.7405	77.3511	0.822362
Lu132	S78G	D254N	Male	62.4529	57.9863	21.2722	177.096	462.999	13.4888	12.5241	4.59444	38.2498	0.881056	332.362	496.158	152.004	761.326	1009.23	32.9321	49.1618	15.0613	75.4359	0.800343

## Sheet: Fig. 5h
Original electron spin-echo decay traces measured at different temperatures for wild type and each mutant.
	+2Ala (electron spin echo amplitude [a.u.])													WT (electron spin echo amplitude [a.u.])											D278N (electron spin echo amplitude [a.u.])
time [ns]	11.98 K	13.48 K	14.91 K	16.42 K	18.99 K	18 K	19.99 K	20.97 K	22.48 K	24 K	26 K		time [ns]	11.97 K	13.49 K	14.98 K	16.48 K	17.98 K	18.99 K	19.99 K	21.50 K	22.98 K	26.00 K		time [ns]	11.9 K	13.45 K	14.97 K	16.46 K	17.97 K	18.97 K	19.97 K	21.48 K	23 K
0	0.990329	0.989631	0.991226	0.988265	0.989414	0.98796	0.988066	0.989695	0.986716	0.988674	0.989792		0	0.9953	0.990206	0.991198	0.992167	0.990777	0.989283	0.989997	0.989707	0.981943	0.987436		0	0.997236	0.987487	0.992194	0.99178	0.985145	0.985704	0.983918	0.985092	0.981876
8	0.955996	0.947005	0.948049	0.944725	0.93513	0.950472	0.933265	0.946307	0.94299	0.944025	0.958386		8	0.969919	0.970822	0.976272	0.966979	0.965398	0.953728	0.971512	0.959459	0.953903	0.947648		8	0.974177	0.957278	0.941649	0.944264	0.945561	0.938473	0.939692	0.927002	0.940409
16	0.92118	0.90553	0.904179	0.890217	0.881093	0.89465	0.879355	0.889926	0.890093	0.888488	0.898745		16	0.932036	0.931851	0.945529	0.923437	0.938719	0.91665	0.918456	0.919264	0.93635	0.889852		16	0.921583	0.916707	0.896901	0.905184	0.900729	0.893513	0.880351	0.904318	0.912281
24	0.862669	0.85023	0.844378	0.831213	0.811546	0.819948	0.809465	0.827496	0.824939	0.835631	0.843578		24	0.880711	0.889614	0.898201	0.898787	0.893346	0.837769	0.873179	0.874066	0.879262	0.841521		24	0.874832	0.874963	0.839168	0.842526	0.833037	0.834792	0.826148	0.827079	0.841743
32	0.803191	0.781106	0.784576	0.773854	0.757755	0.751266	0.74321	0.757822	0.760022	0.768221	0.774206		32	0.838409	0.841563	0.846792	0.845185	0.831631	0.799726	0.819596	0.810408	0.830249	0.806215		32	0.827766	0.821879	0.800989	0.79465	0.779221	0.788296	0.781699	0.781519	0.788241
40	0.749516	0.730031	0.725468	0.707831	0.688208	0.692571	0.682579	0.701217	0.706887	0.707376	0.715998		40	0.79827	0.793716	0.798061	0.792735	0.790096	0.754825	0.764961	0.755204	0.773273	0.735352		40	0.773987	0.764004	0.737924	0.734155	0.732521	0.724163	0.729134	0.721565	0.713571
48	0.696325	0.682412	0.666821	0.655955	0.629739	0.639349	0.630178	0.639683	0.643156	0.654137	0.663525		48	0.752303	0.740053	0.758898	0.748119	0.736243	0.699309	0.71518	0.704428	0.71596	0.677346		48	0.739556	0.717568	0.693871	0.694571	0.69694	0.673392	0.674112	0.660905	0.685298
56	0.646518	0.620968	0.622951	0.601667	0.577671	0.586127	0.578875	0.585244	0.587017	0.596137	0.614656		56	0.711412	0.705366	0.703023	0.701582	0.685918	0.656339	0.676046	0.656124	0.667059	0.648155		56	0.690911	0.678952	0.646263	0.649218	0.633517	0.634845	0.617527	0.625434	0.625127
64	0.598646	0.573349	0.571	0.55385	0.528311	0.532905	0.519479	0.53536	0.544793	0.550722	0.558099		64	0.667325	0.661702	0.671132	0.663339	0.653234	0.614842	0.62258	0.618804	0.628028	0.603133		64	0.653795	0.644833	0.617745	0.611363	0.596246	0.605117	0.581937	0.591312	0.608018
72	0.567215	0.536482	0.524359	0.503619	0.475874	0.488028	0.477641	0.487193	0.495374	0.506949	0.512923		72	0.633578	0.634156	0.635668	0.623023	0.603157	0.579338	0.583972	0.575848	0.590848	0.563974		72	0.625523	0.612865	0.593013	0.570769	0.574898	0.55007	0.559675	0.548194	0.564811
80	0.519826	0.494624	0.487416	0.472362	0.443624	0.449583	0.435734	0.443582	0.459002	0.467334	0.480778		80	0.608479	0.596613	0.597015	0.587391	0.572021	0.547643	0.547178	0.537205	0.545144	0.529128		80	0.583037	0.595268	0.559394	0.546759	0.535759	0.532501	0.533244	0.531423	0.541685
88	0.482108	0.460445	0.448164	0.428274	0.403127	0.415515	0.403567	0.405048	0.421048	0.43144	0.445289		88	0.577176	0.571312	0.571501	0.562894	0.545961	0.507009	0.51167	0.507591	0.514973	0.505298		88	0.570797	0.550689	0.526161	0.516692	0.502402	0.502038	0.505547	0.500643	0.510439
96	0.460348	0.435484	0.408451	0.397127	0.368538	0.372144	0.373045	0.364424	0.38436	0.397461	0.40715		96	0.548035	0.535707	0.542033	0.53256	0.510987	0.482781	0.491664	0.477401	0.490074	0.464757		96	0.535971	0.535243	0.513255	0.486697	0.480608	0.473779	0.472638	0.488176	0.46861
104	0.417311	0.390937	0.373817	0.359728	0.330748	0.340129	0.331276	0.342992	0.355341	0.371088	0.373355		104	0.521715	0.515201	0.513203	0.499386	0.483689	0.447735	0.455162	0.455032	0.448127	0.435524		104	0.51686	0.500831	0.478553	0.478621	0.459705	0.461955	0.445239	0.451806	0.448166
112	0.387814	0.364055	0.343108	0.3356	0.308715	0.299357	0.306036	0.313793	0.323871	0.339845	0.345988		112	0.502538	0.492144	0.488072	0.474735	0.452058	0.430719	0.426674	0.421047	0.433659	0.40717		112	0.487009	0.478639	0.450189	0.44668	0.442537	0.414457	0.413893	0.42713	0.41895
120	0.357834	0.339862	0.327407	0.300066	0.273264	0.281023	0.274417	0.284669	0.296671	0.304607	0.315668		120	0.472927	0.462049	0.464728	0.452081	0.435469	0.40258	0.409476	0.399022	0.408199	0.384889		120	0.469715	0.461238	0.423835	0.422813	0.404465	0.407442	0.399747	0.3968	0.405249
128	0.336557	0.308756	0.287001	0.280215	0.245199	0.250787	0.251509	0.260922	0.277852	0.282939	0.293949		128	0.455161	0.438686	0.440873	0.431961	0.402414	0.379978	0.383796	0.366245	0.38386	0.358672		128	0.456527	0.435624	0.409382	0.405148	0.380893	0.383593	0.376145	0.381185	0.374511
136	0.314797	0.289171	0.263911	0.254771	0.228828	0.237242	0.235665	0.238817	0.25848	0.268056	0.277964		136	0.43589	0.430218	0.417655	0.400476	0.390777	0.359102	0.360983	0.359632	0.359859	0.346777		136	0.432362	0.413628	0.388515	0.379191	0.373154	0.359476	0.368104	0.372767	0.374076
144	0.30029	0.270737	0.254214	0.23832	0.196332	0.218498	0.216324	0.218804	0.235392	0.254541	0.260154		144	0.41662	0.409814	0.406302	0.390339	0.364098	0.343102	0.348581	0.348419	0.3524	0.326297		144	0.413804	0.399648	0.37329	0.36715	0.356075	0.336028	0.338471	0.339802	0.339278
152	0.28675	0.265745	0.252136	0.216385	0.189439	0.197428	0.190398	0.199462	0.221555	0.243106	0.257113		152	0.405809	0.394001	0.395714	0.382814	0.349304	0.333807	0.328225	0.326509	0.340511	0.32236		152	0.405749	0.381953	0.361697	0.355902	0.340954	0.342641	0.337652	0.347192	0.338191
160	0.288685	0.265745	0.243131	0.212656	0.186731	0.193186	0.188066	0.206258	0.21088	0.234625	0.246644		160	0.401767	0.389818	0.395203	0.370911	0.345342	0.327712	0.327172	0.322829	0.326492	0.304603		160	0.392008	0.382833	0.360615	0.349917	0.325654	0.341573	0.331472	0.320781	0.337176
168	0.295455	0.25576	0.237128	0.211779	0.175406	0.183609	0.184568	0.198193	0.219182	0.229974	0.246427		168	0.399229	0.386554	0.386656	0.367916	0.338409	0.314963	0.324539	0.314204	0.320659	0.303388		168	0.402906	0.385668	0.353273	0.336938	0.324586	0.325539	0.322686	0.340059	0.340873
176	0.301257	0.269201	0.245671	0.214521	0.17873	0.189766	0.186351	0.200807	0.212857	0.239057	0.254854		176	0.400921	0.38686	0.380278	0.364767	0.344413	0.318113	0.323486	0.318919	0.335072	0.313482		176	0.414436	0.39085	0.354973	0.345951	0.333926	0.328345	0.319187	0.317825	0.322169
184	0.304642	0.280722	0.252136	0.224391	0.182053	0.189903	0.1869	0.202823	0.224085	0.245294	0.26667		184	0.411826	0.391553	0.393545	0.369759	0.350108	0.323446	0.325241	0.319551	0.334175	0.318549		184	0.416963	0.394662	0.360074	0.343356	0.329657	0.31445	0.323282	0.32046	0.340075
192	0.32882	0.296851	0.264142	0.235468	0.18513	0.202216	0.194719	0.205436	0.23215	0.258809	0.279093		192	0.420286	0.406346	0.41638	0.38074	0.351842	0.330709	0.33542	0.321219	0.337147	0.323533		192	0.43481	0.408642	0.365716	0.355757	0.338196	0.336295	0.33244	0.325087	0.351747
200	0.357834	0.321045	0.27915	0.243145	0.198301	0.2081	0.196639	0.219326	0.240927	0.270738	0.294079		200	0.435984	0.423383	0.42161	0.385194	0.360074	0.340461	0.346651	0.334675	0.345951	0.333543		200	0.440259	0.412944	0.384883	0.360084	0.343444	0.342508	0.321272	0.341794	0.3437
208	0.390716	0.342934	0.291619	0.254442	0.212703	0.221645	0.212894	0.227317	0.254527	0.285073	0.31645		208	0.451307	0.438278	0.430029	0.405928	0.380378	0.351178	0.353027	0.343416	0.368158	0.338485		208	0.469241	0.436797	0.386892	0.367294	0.350916	0.352395	0.349713	0.332734	0.356242
216	0.411992	0.359063	0.314939	0.272648	0.217011	0.235737	0.218793	0.240684	0.271369	0.302035	0.331914		216	0.472833	0.450928	0.444827	0.42075	0.394305	0.358746	0.355835	0.349281	0.370738	0.353101		216	0.481876	0.452146	0.406832	0.388564	0.364526	0.3546	0.346437	0.355481	0.375671
224	0.426499	0.387097	0.326945	0.295789	0.232275	0.240252	0.226886	0.244717	0.282755	0.32053	0.35233		224	0.492292	0.466741	0.462687	0.436492	0.408109	0.375356	0.373092	0.373088	0.391655	0.365289		224	0.494591	0.470623	0.414947	0.394044	0.375289	0.350124	0.346661	0.367498	0.372118
232	0.457447	0.388249	0.346802	0.301272	0.230305	0.249829	0.242112	0.258756	0.293192	0.331528	0.35915		232	0.50235	0.491124	0.472764	0.449009	0.41139	0.383432	0.387248	0.382174	0.402367	0.368681		232	0.508094	0.483723	0.420125	0.398443	0.375734	0.36462	0.346735	0.363064	0.393142
240	0.470019	0.417435	0.368968	0.311362	0.238183	0.257764	0.248422	0.265925	0.294378	0.346137	0.381608		240	0.518989	0.496531	0.491772	0.456612	0.425441	0.392523	0.393975	0.384876	0.410722	0.387276		240	0.515518	0.484798	0.434114	0.398443	0.378313	0.363885	0.361105	0.37643	0.395389
248	0.508704	0.438172	0.377742	0.309278	0.25517	0.26269	0.246982	0.276081	0.317546	0.347779	0.386082		248	0.535157	0.511528	0.501595	0.459376	0.429031	0.401361	0.395437	0.398562	0.411059	0.386188		248	0.529653	0.506208	0.438365	0.418848	0.378669	0.370098	0.363711	0.386004	0.396477
256	0.50677	0.448541	0.393212	0.330007	0.255662	0.273225	0.258436	0.280412	0.323871	0.360363	0.400374		256	0.547753	0.524791	0.504656	0.475887	0.432683	0.402834	0.415911	0.3977	0.425864	0.406291		256	0.536129	0.501222	0.450808	0.421444	0.392902	0.370365	0.373167	0.379771	0.406191
264	0.519826	0.456221	0.397137	0.335819	0.267971	0.277329	0.259808	0.280487	0.326797	0.369337	0.411841		264	0.554428	0.533361	0.517923	0.488251	0.439431	0.413704	0.400585	0.399137	0.426256	0.416049		264	0.535102	0.512953	0.45359	0.41791	0.383117	0.367426	0.366317	0.381313	0.410686
272	0.544487	0.467358	0.411452	0.336916	0.253816	0.278697	0.266804	0.282428	0.324662	0.367695	0.412623		272	0.566366	0.539686	0.523409	0.490554	0.44952	0.419189	0.410822	0.402243	0.420985	0.414541		272	0.548448	0.524587	0.456681	0.421011	0.383473	0.373305	0.380984	0.376237	0.398217
280	0.548839	0.475038	0.410298	0.344812	0.255785	0.285265	0.270576	0.287955	0.334309	0.372073	0.417662		280	0.572006	0.549786	0.527491	0.489479	0.449149	0.412282	0.423925	0.40184	0.436799	0.408594		280	0.558083	0.525076	0.467579	0.419785	0.385785	0.373906	0.381208	0.384655	0.405321
288	0.561412	0.488095	0.42369	0.356328	0.272772	0.284444	0.2738	0.290344	0.33755	0.375629	0.417706		288	0.58385	0.547541	0.529277	0.493933	0.457072	0.41411	0.434805	0.414491	0.434724	0.416761		288	0.565032	0.519894	0.462323	0.422381	0.38116	0.365956	0.37138	0.387804	0.421415
296	0.569632	0.490015	0.418841	0.350186	0.270433	0.290327	0.270302	0.296468	0.334941	0.383727	0.431345		296	0.595131	0.565089	0.539482	0.494241	0.460415	0.415989	0.4179	0.418516	0.443136	0.413997		296	0.560373	0.524489	0.458613	0.407455	0.390144	0.367025	0.362743	0.388446	0.407496
304	0.579787	0.500384	0.423459	0.353915	0.261817	0.278834	0.274486	0.294526	0.337629	0.388105	0.430737		304	0.593439	0.564375	0.54484	0.502381	0.462396	0.429043	0.430769	0.413283	0.434388	0.412573		304	0.566217	0.532994	0.460391	0.417189	0.390322	0.36589	0.371901	0.379771	0.403364
312	0.586074	0.49808	0.42646	0.353806	0.269079	0.288959	0.268107	0.293481	0.348857	0.384767	0.428913		312	0.604249	0.568047	0.539227	0.496084	0.466357	0.423507	0.426323	0.411501	0.433995	0.406039		312	0.563295	0.536807	0.466883	0.417189	0.391478	0.35647	0.368923	0.383434	0.404959
320	0.581238	0.49424	0.425075	0.350186	0.270926	0.280202	0.267353	0.289971	0.333597	0.376012	0.423526		320	0.605095	0.569782	0.541013	0.502534	0.465491	0.424065	0.423516	0.416734	0.435453	0.409013		320	0.573719	0.5284	0.46441	0.417838	0.393435	0.371902	0.352692	0.381956	0.398289
328	0.571567	0.49616	0.424151	0.346238	0.266864	0.281571	0.265295	0.286013	0.324583	0.379624	0.416229		328	0.610359	0.568966	0.543182	0.498925	0.452244	0.419545	0.420123	0.410753	0.426256	0.40918		328	0.580194	0.529866	0.458304	0.414305	0.368885	0.364286	0.353511	0.371161	0.389155
336	0.581238	0.488479	0.415147	0.346019	0.261448	0.278287	0.259739	0.281682	0.315332	0.366492	0.41384		336	0.604061	0.574781	0.538717	0.495546	0.450573	0.410351	0.425505	0.406671	0.421658	0.408594		336	0.565822	0.529671	0.448257	0.418343	0.367639	0.347451	0.344353	0.365377	0.398942
344	0.569632	0.476575	0.410991	0.33231	0.249138	0.270899	0.256653	0.281159	0.315015	0.360856	0.403892		344	0.608103	0.566415	0.539099	0.486177	0.43844	0.412637	0.410822	0.401553	0.418237	0.399213		344	0.558872	0.513833	0.442229	0.398226	0.354741	0.342174	0.347256	0.351819	0.391257
352	0.558027	0.467358	0.394366	0.324413	0.245569	0.264058	0.249794	0.273393	0.309164	0.352156	0.391208		352	0.592687	0.557029	0.520219	0.473276	0.441226	0.406085	0.400468	0.391259	0.416498	0.378314		352	0.539998	0.503275	0.43906	0.392674	0.345935	0.341973	0.339736	0.353104	0.375453
360	0.527563	0.463518	0.387901	0.311033	0.235844	0.246682	0.246091	0.252931	0.298411	0.336562	0.373355		360	0.578492	0.543563	0.516265	0.468899	0.425317	0.397857	0.403334	0.385969	0.400628	0.370356		360	0.53913	0.481572	0.42824	0.377172	0.348959	0.319594	0.330281	0.345071	0.356822
368	0.527563	0.450845	0.371277	0.30193	0.236091	0.250787	0.228395	0.24748	0.293034	0.324196	0.360497		368	0.579338	0.528055	0.497512	0.456151	0.415846	0.380689	0.387131	0.369235	0.388739	0.366294		368	0.521598	0.476097	0.414406	0.366645	0.33188	0.317322	0.314943	0.336846	0.337248
376	0.500967	0.425115	0.355345	0.287015	0.220212	0.225065	0.216187	0.23807	0.277378	0.313143	0.353938		376	0.558564	0.51918	0.486669	0.442252	0.400495	0.370226	0.37742	0.364635	0.361317	0.35063		376	0.509279	0.462802	0.391298	0.352873	0.308308	0.311043	0.303626	0.315127	0.343483
384	0.488395	0.411674	0.349342	0.279447	0.205071	0.22096	0.208848	0.223956	0.263066	0.297549	0.33287		384	0.546155	0.511222	0.476591	0.433728	0.394862	0.358239	0.353729	0.351179	0.36928	0.335762		384	0.494827	0.439632	0.395007	0.35208	0.318804	0.301223	0.290001	0.288652	0.324779
392	0.475822	0.403994	0.33595	0.262887	0.202486	0.213435	0.190878	0.213352	0.250099	0.283377	0.319795		392	0.538165	0.492349	0.463452	0.413992	0.378025	0.344321	0.350746	0.33824	0.355148	0.324161		392	0.48543	0.440121	0.3804	0.335641	0.303683	0.285857	0.277641	0.291286	0.301653
400	0.45648	0.386329	0.324636	0.252468	0.192516	0.198796	0.189438	0.204988	0.235866	0.275607	0.319925		400	0.520493	0.485717	0.446996	0.398633	0.368307	0.338379	0.33425	0.323174	0.334679	0.317628		400	0.477849	0.421253	0.367571	0.323383	0.275485	0.279979	0.263048	0.288202	0.299623
408	0.456963	0.376728	0.305703	0.240294	0.166174	0.193323	0.182167	0.195654	0.225666	0.271449	0.296816		408	0.513912	0.471945	0.447378	0.395254	0.35506	0.328627	0.327581	0.321219	0.324697	0.309503		408	0.464187	0.415876	0.351495	0.315308	0.271482	0.269156	0.257687	0.281712	0.301363
416	0.445841	0.367896	0.298314	0.227023	0.169252	0.182241	0.167901	0.18729	0.22108	0.258864	0.289084		416	0.505358	0.469802	0.431815	0.382737	0.347075	0.313541	0.325826	0.319034	0.321445	0.298446		416	0.454947	0.411966	0.349177	0.302329	0.256449	0.264146	0.26007	0.267896	0.284544
424	0.43617	0.359063	0.291157	0.225269	0.167036	0.179915	0.166255	0.1793	0.209615	0.242394	0.288606		424	0.505452	0.459396	0.426075	0.380587	0.345899	0.315878	0.311202	0.305348	0.320379	0.292415		424	0.447208	0.403461	0.343844	0.293749	0.273083	0.265616	0.255379	0.270467	0.272147
432	0.426983	0.357527	0.290464	0.21825	0.160635	0.165413	0.156859	0.176536	0.207796	0.244364	0.280831		432	0.49671	0.457866	0.415869	0.371295	0.344042	0.306532	0.302077	0.297642	0.298284	0.286301		432	0.443418	0.387623	0.336193	0.294325	0.275485	0.242568	0.257911	0.255558	0.276352
440	0.423598	0.337942	0.280074	0.217153	0.155096	0.162403	0.157545	0.173176	0.202973	0.236868	0.270188		440	0.495206	0.45705	0.415104	0.369452	0.332652	0.304907	0.304592	0.297355	0.307986	0.286217		440	0.434099	0.38909	0.3246	0.284664	0.259473	0.25633	0.247413	0.247398	0.268958
448	0.419729	0.341398	0.267837	0.205637	0.144387	0.164318	0.151989	0.174371	0.200127	0.23353	0.268364		448	0.492856	0.447256	0.397372	0.354707	0.325348	0.299116	0.293712	0.292812	0.29262	0.273904		448	0.436232	0.376088	0.324136	0.28488	0.248176	0.235353	0.235723	0.243092	0.251486
456	0.404739	0.329877	0.267606	0.197192	0.14648	0.15392	0.14561	0.169666	0.188899	0.225815	0.258373		456	0.48402	0.43991	0.402347	0.355322	0.318168	0.290532	0.287335	0.284416	0.292115	0.27093		456	0.424465	0.379705	0.316253	0.280626	0.249066	0.236689	0.228501	0.246112	0.260403
464	0.395551	0.324885	0.252828	0.19138	0.135401	0.155151	0.145267	0.152789	0.185578	0.220508	0.252465		464	0.476217	0.423791	0.393418	0.346644	0.311854	0.29038	0.284235	0.279471	0.289367	0.263601		464	0.421306	0.369635	0.310843	0.270099	0.244352	0.225132	0.234979	0.228377	0.260476
472	0.389265	0.31106	0.254445	0.189406	0.12937	0.146258	0.131481	0.148458	0.186764	0.216787	0.248556		472	0.467757	0.420424	0.386146	0.342113	0.310492	0.279053	0.271366	0.268315	0.288358	0.249278		472	0.415857	0.356829	0.309297	0.267864	0.239548	0.225266	0.221354	0.22857	0.253661
480	0.37911	0.304531	0.243593	0.178109	0.128877	0.132303	0.127984	0.146516	0.183601	0.211534	0.241953		480	0.457793	0.412671	0.380916	0.3362	0.294027	0.276514	0.269611	0.264002	0.275067	0.242325		480	0.406697	0.34979	0.300564	0.251496	0.236524	0.223261	0.225821	0.227413	0.252719
488	0.367021	0.286482	0.236897	0.171309	0.129862	0.135313	0.125583	0.14577	0.176722	0.208908	0.233309		488	0.445102	0.402775	0.368159	0.323145	0.291303	0.266254	0.266686	0.259862	0.268001	0.246346		488	0.400695	0.345684	0.289512	0.263609	0.21651	0.208765	0.215993	0.231911	0.244309
496	0.361702	0.283026	0.227661	0.169774	0.120876	0.126009	0.127915	0.135613	0.170712	0.194353	0.228183		496	0.431472	0.391451	0.35604	0.307096	0.283504	0.261479	0.251302	0.247556	0.255328	0.241488		496	0.377399	0.333464	0.280624	0.238229	0.218733	0.204356	0.221502	0.213276	0.230825
504	0.348162	0.278034	0.220734	0.159355	0.126785	0.126556	0.120508	0.143604	0.166601	0.194189	0.223492		504	0.428746	0.385738	0.343666	0.308862	0.284803	0.242127	0.2568	0.242553	0.244056	0.223939		504	0.386164	0.324665	0.27305	0.232894	0.226383	0.202352	0.193954	0.204601	0.229375
512	0.345745	0.278418	0.210806	0.156504	0.118538	0.120673	0.123457	0.136286	0.153159	0.1891	0.215629		512	0.4185	0.372475	0.340094	0.302027	0.273971	0.24487	0.246739	0.244566	0.24972	0.219877		512	0.366264	0.319777	0.261303	0.223304	0.204412	0.205625	0.210409	0.211541	0.216326
520	0.338975	0.266513	0.202725	0.152117	0.111891	0.123136	0.111454	0.125607	0.15474	0.19211	0.211546		520	0.41192	0.366354	0.335374	0.294271	0.26679	0.255181	0.248728	0.230995	0.240579	0.215019		520	0.361684	0.31528	0.266172	0.222078	0.214108	0.19213	0.192093	0.21334	0.216326
528	0.341876	0.259601	0.205495	0.148497	0.10709	0.124504	0.110837	0.131058	0.161145	0.181987	0.210938		528	0.406937	0.361763	0.3267	0.290355	0.26091	0.240807	0.243521	0.236745	0.228354	0.215563		528	0.362473	0.311956	0.256048	0.227558	0.204946	0.192064	0.188519	0.193356	0.202189
536	0.332689	0.261521	0.202725	0.142356	0.100197	0.109591	0.100754	0.136211	0.154266	0.182425	0.211937		536	0.402801	0.361253	0.331675	0.283367	0.262148	0.239283	0.243346	0.231742	0.238784	0.209407		536	0.348259	0.305113	0.250097	0.213354	0.193827	0.192665	0.190157	0.2064	0.205959
544	0.337524	0.268817	0.203648	0.145207	0.105244	0.111233	0.110837	0.130759	0.162331	0.181112	0.212719		544	0.405433	0.365844	0.329124	0.293119	0.260539	0.239029	0.250073	0.229155	0.239009	0.214935		544	0.355287	0.31049	0.261458	0.218112	0.208504	0.187053	0.194178	0.198753	0.214949
552	0.342843	0.268817	0.202725	0.145098	0.108321	0.112464	0.112346	0.124263	0.148415	0.179197	0.205986		552	0.406185	0.365232	0.325424	0.289049	0.260786	0.247968	0.243463	0.232087	0.227849	0.219207		552	0.366027	0.315671	0.256202	0.217896	0.207081	0.196874	0.196858	0.198239	0.212774
560	0.339458	0.263057	0.205957	0.140711	0.108444	0.114653	0.110357	0.128071	0.146201	0.18051	0.214456		560	0.413518	0.372373	0.332058	0.283443	0.271123	0.245937	0.245744	0.226855	0.241869	0.207983		560	0.369186	0.319777	0.250328	0.222511	0.207703	0.192064	0.18569	0.192006	0.207989
568	0.341393	0.264977	0.213807	0.145317	0.114476	0.107949	0.103909	0.125905	0.154503	0.179799	0.214283		568	0.416244	0.372781	0.33244	0.294962	0.272361	0.246698	0.241767	0.244048	0.226895	0.216149		568	0.368001	0.303842	0.259371	0.220708	0.193026	0.186853	0.19254	0.206979	0.209511
576	0.345261	0.276498	0.203186	0.14093	0.106228	0.116705	0.107202	0.1215	0.144936	0.184997	0.206898		576	0.418594	0.3788	0.345325	0.292735	0.2697	0.243295	0.247792	0.241461	0.242934	0.215898		576	0.372266	0.319386	0.258212	0.228567	0.201655	0.190728	0.193582	0.222658	0.216253
584	0.351547	0.271121	0.208497	0.140162	0.099828	0.112875	0.109122	0.122321	0.15561	0.181167	0.21589		584	0.429404	0.378596	0.338564	0.301029	0.263634	0.252641	0.244516	0.23939	0.243158	0.220338		584	0.36737	0.316551	0.262694	0.218329	0.217399	0.184047	0.186211	0.192263	0.219226
592	0.353965	0.260369	0.202263	0.142465	0.108813	0.105486	0.108848	0.129789	0.14794	0.186638	0.205899		592	0.429592	0.384309	0.3466	0.294962	0.269452	0.245429	0.240246	0.242036	0.232784	0.221385		592	0.376293	0.31528	0.257361	0.22316	0.19018	0.17416	0.199464	0.196633	0.220096
600	0.35058	0.263057	0.20157	0.137859	0.106844	0.104118	0.117147	0.119409	0.149047	0.183684	0.201381		600	0.427994	0.386452	0.337543	0.291046	0.268586	0.241518	0.241708	0.239045	0.245738	0.209323		600	0.367054	0.315769	0.242445	0.210037	0.204412	0.196473	0.187477	0.201966	0.202914
608	0.339942	0.254224	0.189795	0.137969	0.094535	0.106444	0.108916	0.12023	0.154898	0.170552	0.204943		608	0.41897	0.374515	0.336778	0.287821	0.261343	0.239486	0.241591	0.231512	0.230036	0.196884		608	0.362552	0.301985	0.245769	0.218833	0.173012	0.186586	0.182265	0.198432	0.206902
616	0.337524	0.249232	0.186793	0.137859	0.094165	0.107539	0.106996	0.119334	0.141694	0.165791	0.196256		616	0.418218	0.369006	0.325297	0.290969	0.258001	0.237099	0.241182	0.230017	0.232223	0.198182		616	0.35426	0.308046	0.242832	0.208451	0.192226	0.183646	0.176234	0.190785	0.210671
624	0.332689	0.246544	0.185177	0.129524	0.092319	0.09933	0.101372	0.114032	0.138531	0.167159	0.193389		624	0.412108	0.359723	0.325297	0.279681	0.261281	0.231867	0.234572	0.222369	0.226559	0.199481		624	0.34281	0.291915	0.250019	0.208162	0.186977	0.17249	0.178691	0.187637	0.189358
632	0.310445	0.237327	0.164858	0.118886	0.091827	0.102476	0.099383	0.115301	0.135605	0.162946	0.183919		632	0.407783	0.355336	0.316877	0.27154	0.24494	0.234407	0.229131	0.220069	0.217362	0.196046		632	0.33894	0.2882	0.231084	0.199582	0.179416	0.173425	0.173181	0.172407	0.187183
640	0.308027	0.229263	0.171785	0.116473	0.092319	0.088521	0.097805	0.107311	0.129912	0.156599	0.177012		640	0.387009	0.338502	0.307947	0.268392	0.239926	0.220236	0.225212	0.209718	0.21854	0.190769		640	0.317381	0.284388	0.226911	0.18992	0.166341	0.166411	0.167002	0.181082	0.190518
648	0.291586	0.216206	0.162549	0.10726	0.082841	0.089752	0.09465	0.109626	0.130624	0.152769	0.173146		648	0.386069	0.33891	0.303993	0.254723	0.237078	0.212515	0.219479	0.20598	0.2048	0.189178		648	0.320619	0.278424	0.227065	0.187108	0.178438	0.153718	0.157397	0.17909	0.184356
656	0.300774	0.211214	0.164165	0.108247	0.079271	0.090436	0.090329	0.100366	0.133945	0.151565	0.168802		656	0.378643	0.333197	0.28945	0.257334	0.228041	0.211398	0.204563	0.210466	0.207829	0.170624		656	0.307352	0.265226	0.215086	0.188406	0.16296	0.169617	0.167151	0.156728	0.172539
664	0.284333	0.208141	0.151235	0.101119	0.079764	0.082775	0.087106	0.102009	0.115759	0.144725	0.16081		664	0.365952	0.320343	0.28371	0.239364	0.223708	0.209569	0.203217	0.201783	0.194874	0.16363		664	0.310511	0.254473	0.214468	0.174129	0.156467	0.165876	0.151664	0.16264	0.190953
672	0.27853	0.202765	0.148695	0.099145	0.074471	0.087974	0.088409	0.108431	0.114256	0.144014	0.160158		672	0.366328	0.324424	0.28001	0.244279	0.217827	0.205303	0.197017	0.197527	0.189154	0.167986		672	0.305299	0.252811	0.202411	0.174634	0.163672	0.1451	0.150175	0.157563	0.169204
680	0.275145	0.203917	0.149388	0.100899	0.075086	0.080312	0.079904	0.096632	0.117182	0.136518	0.1569		680	0.366234	0.314936	0.277969	0.239364	0.221789	0.19997	0.198187	0.191949	0.182537	0.169494		680	0.302061	0.258872	0.196383	0.175211	0.15789	0.166477	0.163726	0.161869	0.173626
688	0.266925	0.193164	0.13692	0.09717	0.079887	0.07525	0.07963	0.095587	0.11481	0.138597	0.155597		688	0.357962	0.31667	0.279372	0.233912	0.219065	0.188846	0.19222	0.183324	0.179677	0.168279		688	0.303325	0.251051	0.201561	0.17038	0.154154	0.151112	0.142134	0.169837	0.178048
696	0.269342	0.193164	0.145001	0.093003	0.078163	0.073608	0.074691	0.090509	0.117735	0.135259	0.159072		696	0.36285	0.309835	0.274397	0.228536	0.209842	0.202052	0.194852	0.186889	0.181191	0.163672		696	0.302614	0.244305	0.200093	0.170092	0.155666	0.140824	0.149207	0.14047	0.176454
704	0.273211	0.204685	0.136689	0.088726	0.063516	0.076755	0.077915	0.081697	0.112991	0.130335	0.15286		704	0.36238	0.311773	0.272229	0.231838	0.210894	0.198497	0.192337	0.180161	0.184612	0.157516		704	0.288873	0.246456	0.188809	0.17038	0.158068	0.148507	0.14943	0.163025	0.164419
712	0.264507	0.184716	0.13438	0.094867	0.07164	0.073197	0.071468	0.081771	0.111726	0.132852	0.154641		712	0.361816	0.313303	0.276821	0.231454	0.205819	0.192655	0.188944	0.181254	0.182537	0.166185		712	0.295507	0.250073	0.192441	0.173697	0.13752	0.136883	0.134391	0.156085	0.163984
720	0.261122	0.19086	0.139921	0.093332	0.069055	0.073061	0.074623	0.084385	0.112042	0.129022	0.146605		720	0.36003	0.309223	0.276438	0.231301	0.210771	0.197531	0.190056	0.186659	0.182201	0.150103		720	0.294322	0.245479	0.191359	0.165837	0.146059	0.139622	0.143176	0.150173	0.163622
728	0.266925	0.186636	0.132071	0.0907	0.075702	0.066083	0.075583	0.079979	0.108642	0.136573	0.147127		728	0.359466	0.31463	0.271336	0.224313	0.203776	0.197227	0.193624	0.177861	0.17362	0.158353		728	0.298428	0.241275	0.194528	0.161655	0.141256	0.139021	0.14675	0.152808	0.169421
736	0.259671	0.184716	0.133687	0.088068	0.068439	0.069367	0.075857	0.082817	0.109749	0.126395	0.143043		736	0.3558	0.305652	0.266743	0.22055	0.207057	0.182091	0.189061	0.169235	0.178555	0.15048		736	0.283898	0.238929	0.205503	0.15906	0.153442	0.142094	0.140645	0.164118	0.155792
744	0.261122	0.181644	0.130224	0.091577	0.071886	0.067451	0.073182	0.082817	0.103819	0.12645	0.144129		744	0.353074	0.305142	0.261513	0.218323	0.202414	0.179957	0.189822	0.179356	0.166723	0.14692		744	0.291795	0.243426	0.189814	0.160862	0.148728	0.147572	0.142581	0.152358	0.143251
752	0.254352	0.180876	0.125375	0.079842	0.066839	0.067588	0.072634	0.089612	0.095438	0.12459	0.143912		752	0.351006	0.30453	0.250415	0.223545	0.198824	0.181227	0.181281	0.172628	0.183042	0.15115		752	0.292427	0.235507	0.187727	0.160213	0.151486	0.137351	0.132231	0.156856	0.15543
760	0.254352	0.181644	0.124683	0.0805	0.071516	0.073608	0.077846	0.086327	0.109512	0.133563	0.141306		760	0.354296	0.300143	0.262789	0.213485	0.203466	0.182141	0.179877	0.17165	0.175864	0.146459		760	0.288873	0.236191	0.178994	0.146297	0.14259	0.135881	0.135135	0.147346	0.142381
768	0.248066	0.173963	0.124221	0.08719	0.068932	0.06321	0.068587	0.081995	0.100814	0.12158	0.13757		768	0.348938	0.289941	0.256028	0.214637	0.190282	0.178332	0.182217	0.16222	0.171882	0.139339		768	0.291795	0.225829	0.177062	0.155599	0.134585	0.136215	0.128732	0.140085	0.148253
776	0.245648	0.167435	0.12145	0.08039	0.059084	0.059789	0.071811	0.084758	0.102	0.122182	0.137266		776	0.34875	0.296878	0.247481	0.210336	0.193686	0.183767	0.17432	0.162967	0.159152	0.152071		776	0.27608	0.224949	0.171342	0.143558	0.144636	0.132207	0.138039	0.146639	0.136436
784	0.250484	0.173963	0.121681	0.075016	0.062654	0.070324	0.068107	0.07968	0.102475	0.122565	0.145693		784	0.344708	0.288921	0.242378	0.215405	0.18892	0.175945	0.169933	0.164117	0.168237	0.144239		784	0.278133	0.232672	0.176984	0.151777	0.139299	0.135948	0.129998	0.139764	0.144048
792	0.240329	0.173963	0.114754	0.078526	0.064008	0.061978	0.065364	0.07871	0.106033	0.121854	0.137005		792	0.346024	0.296776	0.243654	0.209876	0.190963	0.16985	0.170693	0.162622	0.167115	0.136198		792	0.280897	0.219572	0.166551	0.155166	0.132806	0.132741	0.133646	0.138543	0.156155
800	0.248066	0.170507	0.119834	0.083352	0.062777	0.054727	0.067558	0.084758	0.10374	0.125629	0.135094		800	0.3464	0.292797	0.249394	0.207649	0.187125	0.173253	0.173911	0.17073	0.164199	0.147506		800	0.284293	0.215466	0.170029	0.147956	0.123732	0.124324	0.142506	0.137579	0.140061
808	0.248549	0.169739	0.126068	0.074249	0.057853	0.057327	0.073663	0.080801	0.104926	0.121142	0.1377		808	0.34452	0.291573	0.245695	0.20619	0.189786	0.175792	0.170635	0.168775	0.162965	0.144951		808	0.287057	0.216834	0.170956	0.15221	0.128981	0.12439	0.131115	0.126269	0.148688
816	0.247582	0.168587	0.113831	0.0771	0.064008	0.059789	0.066529	0.080128	0.106824	0.124754	0.143391		816	0.349784	0.287696	0.258834	0.216633	0.192139	0.17178	0.173443	0.161817	0.162629	0.137413		816	0.279318	0.225535	0.168869	0.133319	0.128803	0.126996	0.139602	0.140856	0.139481
824	0.253868	0.177419	0.118679	0.0737	0.050098	0.057463	0.068519	0.077067	0.093619	0.122127	0.135181		824	0.348938	0.289329	0.245439	0.209261	0.190591	0.178027	0.174963	0.177401	0.169246	0.155422		824	0.272368	0.227002	0.17853	0.153796	0.130671	0.131539	0.130742	0.126783	0.155647
832	0.249033	0.173963	0.113369	0.076113	0.058838	0.061157	0.06454	0.074752	0.101447	0.120103	0.137049		832	0.349596	0.289737	0.246205	0.215328	0.189725	0.165532	0.169757	0.16383	0.158984	0.1447		832	0.284056	0.222602	0.16941	0.140746	0.13414	0.135814	0.134763	0.128775	0.145788
840	0.240329	0.160522	0.114292	0.074468	0.057484	0.055548	0.071125	0.072287	0.099866	0.114631	0.135615		840	0.344614	0.289737	0.250542	0.20066	0.19152	0.172846	0.170693	0.16406	0.172162	0.15316		840	0.279555	0.218203	0.16516	0.145865	0.125067	0.137484	0.128062	0.148824	0.142453
848	0.238878	0.168203	0.104595	0.064049	0.054161	0.054864	0.063992	0.076768	0.099391	0.110801	0.128144		848	0.351758	0.294736	0.247353	0.212026	0.193129	0.174726	0.177888	0.163025	0.170144	0.137454		848	0.274737	0.216443	0.168019	0.13541	0.122843	0.118044	0.134167	0.13443	0.134261
856	0.245164	0.153226	0.104364	0.067888	0.063516	0.050623	0.065295	0.074528	0.098996	0.117695	0.135789		856	0.348938	0.290451	0.25169	0.206804	0.184587	0.165888	0.169523	0.163715	0.168405	0.138669		856	0.277975	0.210969	0.169951	0.14089	0.139744	0.123589	0.134763	0.128518	0.148688
864	0.239845	0.158602	0.105287	0.070301	0.061669	0.05719	0.061454	0.066388	0.094568	0.108777	0.13353		864	0.348656	0.291369	0.246077	0.211104	0.189663	0.172745	0.170869	0.158022	0.169246	0.140721		864	0.269288	0.222798	0.162223	0.146081	0.140455	0.128399	0.122329	0.14047	0.138756
872	0.246615	0.153226	0.102748	0.061856	0.05096	0.045423	0.061866	0.074154	0.087689	0.114029	0.128709		872	0.348562	0.285146	0.24646	0.203271	0.189415	0.17564	0.167359	0.16383	0.154329	0.132722		872	0.273632	0.224264	0.161218	0.139664	0.126401	0.125593	0.122031	0.126847	0.129839
880	0.235493	0.165131	0.102286	0.069094	0.053422	0.047065	0.061591	0.066612	0.089903	0.111677	0.127014		880	0.34264	0.282697	0.239571	0.201428	0.180192	0.167564	0.17005	0.153594	0.164536	0.140763		880	0.262497	0.215173	0.170801	0.135121	0.123999	0.122921	0.115479	0.134687	0.144338
888	0.225822	0.158218	0.101824	0.060869	0.055515	0.051991	0.056653	0.0752	0.088479	0.102812	0.126015		888	0.336811	0.282289	0.247225	0.197665	0.173445	0.164262	0.164844	0.153594	0.15489	0.127989		888	0.256179	0.206081	0.156349	0.126613	0.108077	0.121451	0.122925	0.132181	0.126867
896	0.225822	0.157066	0.101593	0.061856	0.057484	0.052128	0.055418	0.072885	0.094568	0.096411	0.118674		896	0.339161	0.274842	0.230642	0.199509	0.170474	0.163551	0.165253	0.148764	0.15775	0.132806		896	0.264945	0.197576	0.158513	0.138222	0.124177	0.116775	0.111682	0.134237	0.133971
904	0.223888	0.147465	0.094897	0.057907	0.045667	0.049665	0.059328	0.066761	0.082549	0.104728	0.11685		904	0.332299	0.277188	0.238168	0.195746	0.173197	0.163043	0.159111	0.157274	0.143394	0.126272		904	0.252231	0.21439	0.164	0.129209	0.115371	0.117376	0.116968	0.128325	0.136871
912	0.221954	0.145545	0.104595	0.062733	0.05096	0.053085	0.054252	0.066089	0.085079	0.101828	0.109378		912	0.328727	0.274944	0.226687	0.195438	0.173135	0.158218	0.164551	0.146348	0.147824	0.12845		912	0.251836	0.190928	0.151712	0.130651	0.11546	0.108892	0.133944	0.11618	0.122735
920	0.220019	0.135561	0.094205	0.059114	0.042836	0.050759	0.052812	0.063102	0.082945	0.092799	0.112463		920	0.322899	0.266782	0.233448	0.190984	0.162612	0.153698	0.154841	0.149396	0.147544	0.120409		920	0.247888	0.193176	0.145684	0.13094	0.117684	0.103481	0.120989	0.121964	0.123314
928	0.215184	0.134025	0.096052	0.052753	0.046283	0.043098	0.059534	0.064596	0.078359	0.100241	0.105512		928	0.316507	0.260559	0.22286	0.176701	0.175735	0.156237	0.151623	0.144566	0.141712	0.126649		928	0.238806	0.190243	0.15403	0.121061	0.121242	0.107689	0.116224	0.118751	0.131434
936	0.204062	0.12596	0.08266	0.053411	0.040374	0.04556	0.05439	0.057875	0.072349	0.095316	0.104296		936	0.316131	0.259233	0.220691	0.191906	0.164345	0.144098	0.143785	0.141058	0.143786	0.107467		936	0.24307	0.192003	0.14066	0.114716	0.113859	0.105618	0.104683	0.115281	0.134769
944	0.199226	0.12596	0.08266	0.046501	0.040374	0.048433	0.050549	0.057725	0.076303	0.083279	0.097563		944	0.298552	0.249745	0.209976	0.17793	0.162736	0.143336	0.147002	0.129615	0.138459	0.107174		944	0.237385	0.184378	0.142283	0.122864	0.104875	0.10976	0.09627	0.121128	0.109178
952	0.191489	0.132873	0.077118	0.054398	0.04099	0.036667	0.048285	0.060115	0.063731	0.091814	0.096738		952	0.297706	0.244746	0.208062	0.168254	0.154194	0.145672	0.147119	0.136285	0.136945	0.10085		952	0.226881	0.180076	0.138805	0.118321	0.105408	0.106821	0.098652	0.116116	0.127302
960	0.18617	0.120584	0.072039	0.047818	0.03742	0.03352	0.046091	0.052274	0.071321	0.082513	0.094392		960	0.293194	0.235666	0.201429	0.166718	0.156298	0.135616	0.140158	0.13663	0.131954	0.101269		960	0.231146	0.17382	0.135636	0.115798	0.113236	0.104215	0.097014	0.098252	0.110048
968	0.181818	0.112519	0.076657	0.051437	0.036805	0.035573	0.044444	0.054813	0.059619	0.08492	0.089353		968	0.28511	0.235564	0.19505	0.169943	0.150975	0.142574	0.146476	0.123232	0.116532	0.104033		968	0.219063	0.171082	0.129222	0.111904	0.104608	0.10475	0.098727	0.104228	0.11041
976	0.1794	0.106759	0.075733	0.039921	0.038405	0.036941	0.040535	0.0463	0.061833	0.071624	0.088311		976	0.276556	0.22577	0.191223	0.162571	0.151284	0.138562	0.128634	0.126797	0.129318	0.102107		976	0.218274	0.171962	0.123039	0.113563	0.100071	0.092124	0.09962	0.096324	0.11621
984	0.17118	0.112903	0.069037	0.040798	0.032619	0.038446	0.043896	0.053469	0.063651	0.072281	0.086747		984	0.27759	0.227811	0.18931	0.151513	0.14528	0.13272	0.131968	0.123577	0.119112	0.106211		984	0.206112	0.162577	0.128449	0.103901	0.091888	0.107489	0.093887	0.110333	0.103233
992	0.170213	0.104455	0.063496	0.040579	0.031881	0.026406	0.034568	0.050855	0.064917	0.075016	0.07858		992	0.265745	0.220159	0.183569	0.151359	0.131476	0.125152	0.125183	0.120357	0.123486	0.089835		992	0.205796	0.158471	0.130922	0.097772	0.095535	0.095932	0.098578	0.086686	0.099609
1000	0.160542	0.106759	0.060494	0.030708	0.032004	0.029689	0.042524	0.045926	0.05274	0.073539	0.078754		1000	0.264335	0.212508	0.182421	0.150515	0.137233	0.128708	0.121264	0.114146	0.107728	0.083386		1000	0.205165	0.159937	0.121493	0.100296	0.079167	0.100875	0.085399	0.104357	0.110555
1008	0.161992	0.103303	0.065805	0.041456	0.040497	0.022028	0.042936	0.048241	0.055191	0.070803	0.078233		1008	0.256157	0.209549	0.17566	0.145677	0.12801	0.122308	0.114361	0.114434	0.11255	0.09038		1008	0.199637	0.148402	0.119097	0.097051	0.086906	0.082905	0.100439	0.095875	0.102146
1016	0.151838	0.08871	0.057262	0.034657	0.027819	0.026679	0.036214	0.04167	0.049023	0.066043	0.071196		1016	0.249953	0.206488	0.167368	0.142298	0.13191	0.121495	0.122667	0.108741	0.110307	0.080412		1016	0.188976	0.154756	0.117242	0.102026	0.086017	0.086178	0.086665	0.084822	0.090329
1024	0.141199	0.097542	0.068344	0.045295	0.038405	0.028184	0.038889	0.047271	0.052028	0.06183	0.066157		1024	0.244971	0.206386	0.167751	0.134849	0.123244	0.120226	0.109155	0.099827	0.105372	0.083428		1024	0.186765	0.139114	0.104722	0.095681	0.088418	0.078496	0.094781	0.098059	0.093011
1032	0.153772	0.099078	0.058647	0.03696	0.033727	0.0301	0.032305	0.039504	0.049972	0.065879	0.072586		1032	0.242151	0.192002	0.166475	0.145984	0.128629	0.107477	0.110091	0.110466	0.110644	0.07903		1032	0.194899	0.146055	0.11531	0.093878	0.091443	0.090721	0.090835	0.089641	0.084457
1040	0.136364	0.094086	0.05426	0.036411	0.020433	0.031331	0.034362	0.045254	0.049023	0.064839	0.070631		1040	0.238297	0.194246	0.164562	0.134004	0.117982	0.112911	0.104943	0.102875	0.108232	0.072664		1040	0.187791	0.147424	0.119252	0.094888	0.092065	0.080901	0.083687	0.09414	0.073728
1048	0.136847	0.09447	0.058416	0.035753	0.026957	0.033931	0.029081	0.037413	0.048233	0.057835	0.075062		1048	0.237357	0.187717	0.16048	0.132622	0.118911	0.116315	0.111553	0.104313	0.09382	0.07748		1048	0.184395	0.161111	0.109205	0.084577	0.090375	0.088049	0.090165	0.083794	0.084747
1056	0.138298	0.09255	0.061187	0.032354	0.036558	0.030237	0.033059	0.035322	0.057168	0.058492	0.065505		1056	0.235477	0.194654	0.155632	0.127323	0.112968	0.115908	0.109038	0.103278	0.098306	0.086024		1056	0.171523	0.140385	0.107891	0.088615	0.08148	0.075757	0.075274	0.097545	0.088372
1064	0.144584	0.085637	0.04918	0.043431	0.026342	0.028321	0.032922	0.04279	0.049656	0.062924	0.06898		1064	0.237545	0.196184	0.154612	0.130548	0.121263	0.108848	0.100146	0.097987	0.100157	0.084349		1064	0.182895	0.131782	0.100781	0.095104	0.089397	0.089652	0.084953	0.09581	0.096491
1072	0.134429	0.084485	0.054029	0.027747	0.027573	0.03051	0.03546	0.037712	0.043172	0.052637	0.06064		1072	0.237075	0.19394	0.148488	0.132391	0.121696	0.113572	0.106347	0.103048	0.102232	0.080161		1072	0.188739	0.131293	0.099389	0.085875	0.082459	0.079164	0.076539	0.088356	0.076555
1080	0.136364	0.080645	0.048257	0.029941	0.025726	0.027637	0.028601	0.03928	0.041275	0.054717	0.062248		1080	0.236041	0.188839	0.146702	0.126939	0.122006	0.10961	0.111553	0.087004	0.094998	0.086192		1080	0.183922	0.130414	0.100781	0.104333	0.086728	0.082838	0.069168	0.084308	0.087067
1088	0.136847	0.085253	0.049873	0.028186	0.028804	0.025722	0.029218	0.038907	0.047363	0.054662	0.063551		1088	0.229742	0.186799	0.160862	0.127016	0.112102	0.104835	0.102603	0.10552	0.094157	0.077187		1088	0.184711	0.138625	0.096916	0.082919	0.078545	0.087781	0.071253	0.081095	0.077642
1096	0.137331	0.077957	0.050104	0.028405	0.01871	0.024217	0.033676	0.044582	0.044121	0.05603	0.067373		1096	0.22805	0.183228	0.150019	0.122178	0.117796	0.107781	0.108921	0.099252	0.091521	0.075051		1096	0.18329	0.135888	0.105418	0.090417	0.086639	0.084642	0.085251	0.077946	0.070755
1104	0.131044	0.081797	0.04664	0.027857	0.029911	0.026816	0.028258	0.034501	0.049103	0.054443	0.063594		1104	0.23134	0.184962	0.153974	0.12164	0.11173	0.108848	0.102194	0.0954	0.090792	0.072999		1104	0.173419	0.137843	0.109746	0.080395	0.075965	0.078028	0.079592	0.077754	0.066406
1112	0.125242	0.086022	0.044101	0.035315	0.030773	0.02408	0.027366	0.032933	0.04673	0.056413	0.062769		1112	0.233033	0.182412	0.148361	0.125173	0.113711	0.106715	0.096929	0.105003	0.096961	0.070026		1112	0.173261	0.131098	0.100085	0.091427	0.081569	0.070479	0.082645	0.093497	0.084457
1120	0.130077	0.079493	0.048257	0.024896	0.030034	0.021617	0.03299	0.035994	0.044596	0.052528	0.064333		1120	0.232563	0.182616	0.143258	0.128245	0.113154	0.102448	0.097455	0.089937	0.099484	0.082045		1120	0.181	0.128165	0.103872	0.083135	0.093667	0.091589	0.080188	0.080838	0.068436
1128	0.132979	0.088326	0.047102	0.029392	0.028557	0.029279	0.025652	0.033679	0.038903	0.050722	0.063073		1128	0.233973	0.184656	0.149254	0.124405	0.110554	0.10194	0.107575	0.098102	0.101615	0.079742		1128	0.179657	0.136768	0.110905	0.091715	0.073652	0.086178	0.066339	0.085722	0.084892
1136	0.131044	0.077957	0.049873	0.034328	0.028434	0.027637	0.031824	0.038608	0.048628	0.057398	0.06038		1136	0.229836	0.185268	0.152188	0.131777	0.112844	0.109051	0.099971	0.09977	0.099764	0.072371		1136	0.178157	0.133737	0.104568	0.092004	0.0942	0.074287	0.081007	0.0854	0.081195
1144	0.132495	0.081413	0.052644	0.036411	0.022157	0.029826	0.02915	0.035845	0.0442	0.05116	0.069067		1144	0.235477	0.187513	0.152443	0.123176	0.116868	0.107324	0.100965	0.096147	0.097746	0.073418		1144	0.181947	0.139212	0.094443	0.075708	0.075609	0.077026	0.082049	0.099794	0.077352
1152	0.127176	0.078725	0.046871	0.030928	0.028804	0.030921	0.034911	0.031738	0.053926	0.055373	0.06607		1152	0.237075	0.185268	0.148616	0.121871	0.122006	0.104988	0.104826	0.09885	0.094493	0.071826		1152	0.174998	0.132467	0.096607	0.077006	0.070806	0.077159	0.072295	0.07981	0.080977
1160	0.129594	0.083333	0.051258	0.028515	0.024372	0.028732	0.027435	0.034127	0.039377	0.061283	0.069328		1160	0.239331	0.187819	0.153974	0.124098	0.117549	0.110931	0.104709	0.10506	0.096007	0.07635		1160	0.183843	0.135302	0.105495	0.090129	0.075609	0.077961	0.08391	0.078974	0.096491
1168	0.143133	0.087558	0.050104	0.039044	0.029788	0.029279	0.033951	0.040774	0.051949	0.057015	0.064289		1168	0.242997	0.192512	0.153081	0.12763	0.118415	0.103261	0.098625	0.101093	0.097577	0.068853		1168	0.179499	0.124841	0.100703	0.075636	0.082637	0.073018	0.076688	0.081223	0.094099
1176	0.141683	0.081413	0.045717	0.031367	0.027819	0.019428	0.026337	0.033381	0.039693	0.058054	0.062812		1176	0.242809	0.187105	0.151805	0.127169	0.125286	0.111438	0.103715	0.102243	0.092026	0.082464		1176	0.174366	0.138332	0.103872	0.080323	0.078456	0.076491	0.074604	0.075183	0.078947
1184	0.129594	0.079493	0.043177	0.027199	0.022526	0.024627	0.03107	0.037637	0.04341	0.056358	0.062899		1184	0.239425	0.190879	0.155249	0.130548	0.116992	0.10387	0.106347	0.10115	0.092923	0.091259		1184	0.175235	0.125917	0.096221	0.08227	0.086639	0.080967	0.079145	0.09324	0.085109
1192	0.136847	0.076037	0.048026	0.028515	0.025357	0.029005	0.028601	0.036218	0.040563	0.055045	0.065592		1192	0.249107	0.184452	0.157035	0.128398	0.111111	0.099604	0.106698	0.098965	0.087203	0.074004		1192	0.185659	0.140385	0.103331	0.080684	0.074364	0.072216	0.080113	0.085336	0.074163
1200	0.138781	0.080261	0.043177	0.029392	0.018218	0.024354	0.026886	0.032783	0.047837	0.054552	0.064072		1200	0.240835	0.188737	0.15678	0.124021	0.11792	0.102448	0.110676	0.099827	0.087932	0.062403		1200	0.181868	0.119758	0.097844	0.085226	0.070361	0.071281	0.073338	0.061046	0.070465
1208	0.138781	0.084485	0.05426	0.02687	0.030158	0.017376	0.023182	0.032709	0.043805	0.051379	0.058772		1208	0.242997	0.18282	0.153719	0.125173	0.116868	0.109762	0.104066	0.097355	0.103073	0.078318		1208	0.179341	0.130316	0.096684	0.076213	0.090286	0.080967	0.07103	0.076982	0.07235
1216	0.133946	0.071045	0.049873	0.022044	0.023511	0.016555	0.022359	0.033157	0.04507	0.059203	0.059989		1216	0.237639	0.189859	0.154229	0.126325	0.11334	0.100518	0.096753	0.096492	0.090568	0.071491		1216	0.178868	0.135106	0.09993	0.089913	0.074008	0.074153	0.054203	0.073063	0.083732
1224	0.125242	0.076421	0.045486	0.030599	0.020433	0.019291	0.022154	0.038608	0.039772	0.039779	0.054429		1224	0.240835	0.183942	0.150529	0.128398	0.109192	0.102499	0.093127	0.093157	0.09825	0.075093		1224	0.179183	0.136377	0.090656	0.090201	0.082903	0.073886	0.053682	0.079488	0.078512
1232	0.130077	0.075269	0.04641	0.024128	0.019449	0.016555	0.02332	0.032036	0.046651	0.05592	0.061639		1232	0.242057	0.189043	0.15627	0.129934	0.112659	0.106562	0.099269	0.090109	0.090568	0.062864		1232	0.165995	0.12924	0.090115	0.08126	0.080324	0.07883	0.073412	0.077111	0.090474
1240	0.128627	0.0649	0.044793	0.02347	0.018095	0.017786	0.029355	0.030692	0.044358	0.055428	0.061943		1240	0.239237	0.185064	0.142748	0.117877	0.114516	0.099248	0.101199	0.102933	0.083053	0.079156		1240	0.170971	0.130902	0.089188	0.075708	0.078367	0.067874	0.074976	0.070299	0.086197
1248	0.132495	0.0649	0.039252	0.023909	0.022772	0.026406	0.032442	0.030394	0.039061	0.041475	0.056948		1248	0.233503	0.18129	0.142238	0.120181	0.099907	0.099959	0.100205	0.087407	0.08782	0.066759		1248	0.172392	0.128458	0.090038	0.083063	0.070361	0.070279	0.06686	0.079103	0.075903
1256	0.126692	0.067204	0.043639	0.029941	0.024742	0.019975	0.031893	0.034575	0.038982	0.0522	0.0566		1256	0.232939	0.179453	0.140834	0.11926	0.113649	0.095236	0.095817	0.083266	0.087707	0.075219		1256	0.166074	0.122495	0.081846	0.077727	0.064668	0.06146	0.069913	0.061303	0.065898
1264	0.119439	0.06682	0.038559	0.022922	0.024249	0.019702	0.021674	0.03226	0.044437	0.048862	0.053212		1264	0.228332	0.172414	0.145299	0.119797	0.107088	0.099807	0.092249	0.087982	0.085072	0.080119		1264	0.168443	0.118389	0.087256	0.08364	0.081391	0.074955	0.062467	0.061175	0.081557
1272	0.119923	0.065668	0.029323	0.023689	0.022403	0.020112	0.02428	0.032634	0.037479	0.047002	0.054038		1272	0.222786	0.171088	0.136497	0.112348	0.101826	0.100975	0.091489	0.091892	0.078959	0.07212		1272	0.165285	0.110959	0.088569	0.065181	0.070361	0.069744	0.073487	0.072356	0.076628
1280	0.115571	0.065284	0.042946	0.024128	0.021664	0.016555	0.028738	0.03704	0.030679	0.043883	0.056427		1280	0.219684	0.169761	0.129864	0.113039	0.107954	0.095083	0.100848	0.087579	0.076155	0.058885		1280	0.16181	0.120344	0.080377	0.061144	0.074008	0.075757	0.072147	0.068243	0.07235
1288	0.106383	0.070276	0.034172	0.022044	0.023757	0.019018	0.024417	0.0289	0.035819	0.040053	0.051301		1288	0.214796	0.165476	0.125909	0.11734	0.102693	0.089699	0.098216	0.089017	0.079127	0.060937		1288	0.162758	0.125623	0.070098	0.080467	0.071873	0.070279	0.064776	0.075055	0.073728
1296	0.10735	0.057604	0.033941	0.028954	0.017479	0.019018	0.022291	0.028676	0.035028	0.041968	0.04826		1296	0.214044	0.162314	0.127695	0.102596	0.102631	0.086245	0.091138	0.085164	0.081427	0.063618		1296	0.155966	0.114772	0.080377	0.072824	0.081213	0.07883	0.074678	0.064452	0.07177
1304	0.110251	0.061828	0.0284	0.021167	0.02031	0.027911	0.019959	0.027257	0.03487	0.045032	0.051692		1304	0.208122	0.161396	0.133053	0.103748	0.099721	0.090868	0.083241	0.094135	0.079969	0.059807		1304	0.153281	0.107537	0.085401	0.07715	0.073297	0.057652	0.066711	0.068307	0.0767
1312	0.110735	0.060292	0.034172	0.022154	0.020556	0.015187	0.021536	0.020536	0.034158	0.043007	0.048217		1312	0.20549	0.161702	0.126547	0.114652	0.090932	0.089598	0.088271	0.078666	0.078959	0.055618		1312	0.149964	0.116727	0.085864	0.076934	0.066714	0.076157	0.072817	0.067279	0.056981
1320	0.101547	0.055684	0.025167	0.02007	0.019695	0.014776	0.025514	0.024867	0.03234	0.045415	0.041658		1320	0.20737	0.15405	0.129353	0.105975	0.096379	0.087109	0.07704	0.077918	0.087035	0.047116		1320	0.14649	0.105191	0.080609	0.070589	0.066002	0.059657	0.067158	0.065994	0.076265
1328	0.104932	0.0553	0.025167	0.020948	0.028927	0.017239	0.025309	0.02427	0.030995	0.036058	0.04257		1328	0.206148	0.155989	0.127057	0.10705	0.092293	0.094525	0.080608	0.077171	0.076043	0.062571		1328	0.148543	0.108515	0.078368	0.070084	0.059153	0.061728	0.074231	0.074348	0.070683
1336	0.10058	0.054531	0.032787	0.022154	0.020064	0.023396	0.022908	0.031514	0.025619	0.039779	0.044134		1336	0.198064	0.158743	0.127695	0.100061	0.091613	0.085636	0.077684	0.078033	0.075651	0.05855		1336	0.142067	0.103236	0.082928	0.067777	0.056929	0.06293	0.066116	0.059761	0.07989
1344	0.095261	0.052611	0.032325	0.022922	0.013048	0.030921	0.021262	0.025166	0.027595	0.033651	0.036792		1344	0.194021	0.148031	0.125526	0.093073	0.088889	0.081877	0.077742	0.072455	0.074529	0.061775		1344	0.146806	0.108515	0.08486	0.056457	0.06369	0.057185	0.067381	0.070299	0.066116
1352	0.098646	0.058372	0.029323	0.020509	0.021418	0.020523	0.024143	0.025913	0.028149	0.033541	0.03423		1352	0.195807	0.14446	0.120551	0.09745	0.087527	0.080912	0.084879	0.078953	0.08081	0.057587		1352	0.13417	0.104898	0.086405	0.063883	0.075965	0.0644	0.063435	0.063038	0.076048
1360	0.09913	0.059524	0.024013	0.021496	0.012186	0.010125	0.016804	0.014189	0.037321	0.035292	0.040354		1360	0.193175	0.145276	0.117872	0.097527	0.08598	0.082842	0.082188	0.075733	0.076211	0.06701		1360	0.139935	0.099423	0.087642	0.054077	0.062089	0.059055	0.054724	0.065223	0.055386
1368	0.095745	0.05722	0.029554	0.012283	0.029419	0.015597	0.024005	0.026809	0.029809	0.036441	0.044916		1368	0.193269	0.139563	0.119913	0.093918	0.083875	0.080354	0.074642	0.071478	0.071108	0.051765		1368	0.136618	0.109199	0.067548	0.067489	0.059064	0.051172	0.062021	0.058861	0.061404
1376	0.09236	0.050307	0.030016	0.010858	0.015633	0.011493	0.019479	0.021806	0.032814	0.032447	0.03992		1376	0.195149	0.146501	0.116469	0.095915	0.083689	0.086804	0.075987	0.068488	0.061687	0.062445		1376	0.138988	0.090722	0.074658	0.070805	0.068493	0.069744	0.059713	0.066315	0.061766
1384	0.090426	0.050307	0.02586	0.011625	0.011448	0.018881	0.016804	0.020013	0.02973	0.032885	0.041354		1384	0.196277	0.142624	0.123102	0.09507	0.085113	0.08782	0.090377	0.07165	0.061014	0.062696		1384	0.140804	0.110861	0.076667	0.071094	0.053549	0.061661	0.057181	0.058604	0.053936
1392	0.096712	0.052995	0.026553	0.012612	0.017233	0.010535	0.025583	0.023001	0.025223	0.034636	0.033839		1392	0.191953	0.141196	0.110601	0.093611	0.080656	0.077966	0.072419	0.079758	0.059275	0.054906		1392	0.137013	0.101281	0.069403	0.065614	0.064223	0.05812	0.049587	0.055713	0.072133
1400	0.091393	0.049923	0.029554	0.018315	0.015263	0.013271	0.012551	0.026809	0.021191	0.035183	0.036358		1400	0.189509	0.14293	0.109453	0.092459	0.090189	0.082741	0.080608	0.0728	0.068304	0.046949		1400	0.137092	0.099032	0.075276	0.069868	0.059509	0.063464	0.053458	0.057319	0.059881
1408	0.102031	0.052227	0.02586	0.012503	0.01514	0.017649	0.018176	0.016504	0.023009	0.032885	0.034447		1408	0.184621	0.139563	0.105753	0.088389	0.084123	0.081014	0.067447	0.075848	0.066734	0.045567		1408	0.134565	0.100303	0.07319	0.059341	0.053104	0.054513	0.064105	0.057062	0.067711
1416	0.089942	0.048003	0.024244	0.015464	0.017602	0.010535	0.013717	0.018595	0.023563	0.034307	0.036011		1416	0.184527	0.137931	0.108305	0.091921	0.073228	0.078677	0.081837	0.056182	0.066566	0.043975		1416	0.128406	0.089452	0.069248	0.064028	0.059064	0.051974	0.061574	0.057576	0.049297
1424	0.087524	0.046851	0.023782	0.009871	0.011201	0.016692	0.012346	0.020312	0.025698	0.026264	0.032101		1424	0.183869	0.136707	0.111111	0.093073	0.082946	0.077458	0.072536	0.068488	0.067239	0.046991		1424	0.140567	0.100987	0.077672	0.06583	0.063601	0.062529	0.037227	0.054106	0.068146
1432	0.088491	0.048771	0.031402	0.019741	0.011448	0.013819	0.025926	0.022179	0.020084	0.031954	0.035707		1432	0.179921	0.137523	0.10856	0.086623	0.079666	0.073039	0.079555	0.064462	0.072734	0.057336		1432	0.139225	0.097957	0.064534	0.060927	0.059954	0.052642	0.048321	0.048387	0.052414
1440	0.087041	0.042243	0.029093	0.017548	0.015017	0.016965	0.018587	0.02651	0.015498	0.02599	0.033231		1440	0.180673	0.136809	0.106391	0.08931	0.077128	0.075223	0.080316	0.060897	0.063594	0.047452		1440	0.129748	0.098934	0.069171	0.058187	0.062178	0.058053	0.053012	0.061946	0.052849
1448	0.082689	0.049539	0.020088	0.015354	0.014156	0.008893	0.015706	0.025316	0.021665	0.033924	0.034099		1448	0.176913	0.134462	0.105626	0.091153	0.078242	0.074208	0.072477	0.059172	0.049966	0.045734		1448	0.134723	0.088181	0.063529	0.053284	0.049368	0.06273	0.058894	0.054556	0.052487
1456	0.08559	0.042627	0.022166	0.018973	0.013171	0.006978	0.015364	0.017549	0.021823	0.024732	0.030494		1456	0.177947	0.13487	0.104478	0.092613	0.080842	0.077001	0.073238	0.06015	0.063874	0.050425		1456	0.128327	0.098543	0.073885	0.062009	0.046433	0.061661	0.060457	0.049608	0.054879
1464	0.079304	0.050307	0.024244	0.022922	0.009847	0.007388	0.013923	0.019341	0.023721	0.025115	0.03727		1464	0.171179	0.134564	0.099885	0.082553	0.083627	0.069789	0.076748	0.066993	0.05692	0.051598		1464	0.126352	0.0786	0.067934	0.066696	0.05604	0.059256	0.056288	0.059054	0.04357
1472	0.077369	0.02957	0.024013	0.016012	0.004801	0.013682	0.013992	0.020312	0.01953	0.026264	0.028496		1472	0.172589	0.126913	0.103967	0.081554	0.079975	0.073141	0.070898	0.06682	0.069426	0.058131		1472	0.129037	0.093362	0.066311	0.055592	0.05177	0.059723	0.062095	0.067215	0.061259
1480	0.084139	0.049923	0.025167	0.019302	0.017848	0.009714	0.014129	0.020984	0.010674	0.028179	0.031406		1480	0.173341	0.128647	0.105115	0.089618	0.087775	0.073497	0.069377	0.063542	0.06522	0.042719		1480	0.122404	0.0917	0.066698	0.054582	0.060487	0.052776	0.051374	0.050636	0.051182
1488	0.088008	0.038786	0.024244	0.012283	0.01871	0.008072	0.017147	0.013143	0.021823	0.026592	0.029191		1488	0.170145	0.130075	0.107412	0.087467	0.073909	0.070347	0.069494	0.072168	0.05978	0.043892		1488	0.128958	0.088572	0.061519	0.056962	0.057196	0.052241	0.044077	0.04601	0.058214
1496	0.085106	0.046851	0.021935	0.014806	0.017848	0.019565	0.019067	0.011874	0.019847	0.023747	0.028061		1496	0.170145	0.128851	0.101161	0.08931	0.071309	0.067503	0.068909	0.057504	0.0512	0.04297		1496	0.121772	0.09737	0.063915	0.049319	0.059242	0.042822	0.053682	0.038812	0.070103
1504	0.082205	0.038786	0.022628	0.015354	0.008616	0.011766	0.0131	0.016578	0.026805	0.023419	0.033013		1504	0.178887	0.130178	0.103202	0.08286	0.083875	0.071211	0.059491	0.064807	0.069426	0.046111		1504	0.118929	0.084466	0.078831	0.053933	0.060843	0.043423	0.049587	0.060532	0.048064
1512	0.084623	0.034178	0.019626	0.01667	0.013909	0.007662	0.009328	0.01852	0.012651	0.023583	0.024586		1512	0.172119	0.130075	0.098865	0.093611	0.083751	0.072278	0.07277	0.070443	0.060902	0.05097		1512	0.127616	0.086714	0.061597	0.065686	0.045988	0.055849	0.048247	0.044532	0.054589
1520	0.086074	0.036866	0.025398	0.021057	0.01194	0.014913	0.017353	0.013442	0.01953	0.021832	0.03006		1520	0.174375	0.124974	0.107794	0.095454	0.081832	0.075528	0.071307	0.057504	0.063201	0.045316		1520	0.12959	0.091114	0.082	0.061071	0.052215	0.046429	0.031048	0.051729	0.026968
1528	0.081721	0.041091	0.027015	0.012612	0.01354	0.016965	0.012689	0.018968	0.020479	0.021996	0.031493		1528	0.173999	0.129157	0.090828	0.085164	0.070504	0.06283	0.072302	0.064347	0.063594	0.046321		1528	0.13117	0.081533	0.06206	0.063811	0.053816	0.052976	0.054277	0.051022	0.052414
1536	0.076886	0.03341	0.021242	0.018864	0.012186	0.017102	0.011934	0.022926	0.023958	0.028453	0.024543		1536	0.173529	0.12477	0.105753	0.087391	0.074466	0.070906	0.063995	0.058309	0.062977	0.04029		1536	0.11885	0.087887	0.052941	0.051482	0.056751	0.060993	0.050704	0.04511	0.054081
1544	0.07205	0.032642	0.024706	0.005264	0.006401	0.017649	0.016529	0.020536	0.020163	0.023583	0.027149		1544	0.166103	0.125893	0.101416	0.083705	0.078923	0.073801	0.069143	0.061932	0.051424	0.043808		1544	0.126273	0.087399	0.072958	0.048309	0.044654	0.058454	0.059787	0.040098	0.047484
1552	0.073017	0.028802	0.019857	0.01327	0.01514	0.011766	0.016598	0.010604	0.020005	0.027249	0.032188		1552	0.168923	0.127933	0.107667	0.082399	0.074899	0.071617	0.067213	0.058367	0.066678	0.047158		1552	0.117271	0.087301	0.063065	0.053356	0.053905	0.060592	0.052267	0.0525	0.044077
1560	0.071567	0.039939	0.013161	0.014258	0.012678	0.016418	0.014403	0.020611	0.015735	0.026483	0.022632		1560	0.167795	0.123648	0.091848	0.082169	0.073476	0.068824	0.058029	0.06544	0.061126	0.045399		1560	0.120588	0.095806	0.064302	0.052491	0.045099	0.05331	0.05532	0.039262	0.058721
1568	0.073985	0.03149	0.021011	0.015903	0.018833	0.008072	0.014746	0.010529	0.022614	0.022653	0.03184		1568	0.161967	0.124464	0.092741	0.079097	0.073847	0.065522	0.063878	0.064232	0.056359	0.039452		1568	0.12043	0.081142	0.072417	0.053717	0.063601	0.054579	0.0443	0.050508	0.054081
1576	0.077369	0.040323	0.024013	0.015574	0.007509	0.014366	0.019547	0.019939	0.026805	0.030915	0.028148		1576	0.160933	0.116915	0.096058	0.085317	0.070443	0.063135	0.066101	0.062622	0.053892	0.037358		1576	0.12114	0.07684	0.058196	0.048886	0.045988	0.050237	0.047353	0.044275	0.047557
1584	0.064797	0.029186	0.02055	0.013819	0.00837	0.010945	0.009053	0.018296	0.027279	0.024294	0.024065		1584	0.158488	0.119669	0.098865	0.077791	0.068276	0.061002	0.062416	0.053422	0.046994	0.03895		1584	0.111743	0.076743	0.05325	0.059918	0.059598	0.033736	0.048023	0.048259	0.054009
1592	0.0706	0.036866	0.02055	0.014477	0.023264	0.006567	0.010425	0.021059	0.014549	0.017345	0.034447		1592	0.157078	0.115181	0.088787	0.071878	0.071185	0.06669	0.062357	0.061185	0.04991	0.044227		1592	0.116402	0.078991	0.058119	0.055664	0.041274	0.049302	0.044003	0.047873	0.04328
1600	0.070116	0.034946	0.019164	0.016561	0.013417	0.002736	0.015912	0.010753	0.021744	0.020409	0.024282		1600	0.1583	0.115079	0.097589	0.078406	0.072423	0.062373	0.070137	0.052616	0.048452	0.044352		1600	0.117508	0.075178	0.060669	0.05761	0.04839	0.050237	0.065297	0.044789	0.042772
1608	0.070116	0.029186	0.025167	0.006361	0.008986	0.004105	0.012483	0.021432	0.020637	0.022926	0.028365		1608	0.152566	0.112324	0.09389	0.080172	0.072795	0.065624	0.059316	0.060437	0.048957	0.042803		1608	0.108821	0.07684	0.063761	0.058476	0.046789	0.052241	0.065818	0.047745	0.050529
1616	0.073501	0.025346	0.018471	0.015354	0.011448	0.000821	0.010768	0.008588	0.022456	0.026155	0.027019		1616	0.156702	0.112936	0.088659	0.077561	0.073661	0.063541	0.066686	0.056297	0.050639	0.032919		1616	0.114112	0.073419	0.056496	0.056096	0.046789	0.039348	0.057553	0.041447	0.041105
1624	0.067698	0.031874	0.010159	0.014477	0.003816	0.014366	0.011317	0.020387	0.020321	0.030313	0.023587		1624	0.154258	0.115079	0.101416	0.075872	0.07459	0.058919	0.063644	0.054802	0.049686	0.044394		1624	0.110953	0.075569	0.057191	0.05314	0.050614	0.053911	0.053607	0.054363	0.070755
1632	0.06383	0.039171	0.020319	0.008335	0.008493	0.015324	0.010905	0.018221	0.019451	0.023255	0.024412		1632	0.147584	0.111814	0.088404	0.082476	0.076261	0.064862	0.057561	0.057274	0.041667	0.033421		1632	0.108584	0.070877	0.06778	0.05415	0.053727	0.045494	0.046832	0.04858	0.042192
1640	0.063346	0.035714	0.02332	0.014258	0.009109	0.013682	0.015912	0.014637	0.020005	0.028288	0.022849		1640	0.148712	0.113344	0.087639	0.066272	0.06809	0.064709	0.055513	0.048821	0.050247	0.03405		1640	0.104478	0.084075	0.064456	0.056529	0.0475	0.055849	0.040057	0.050315	0.045165
1648	0.055609	0.034562	0.01801	0.014806	0.014648	0.019154	0.01358	0.013741	0.022298	0.021394	0.027453		1648	0.146174	0.106407	0.077561	0.076332	0.063757	0.0513	0.056098	0.054974	0.048004	0.036395		1648	0.107242	0.080555	0.044748	0.050112	0.051236	0.045828	0.045939	0.050186	0.049587
1656	0.062379	0.023041	0.020088	0.005374	0.016617	0.009304	0.01358	0.010753	0.019847	0.025607	0.026802		1656	0.151438	0.111916	0.082026	0.072569	0.070566	0.066081	0.058614	0.051639	0.046097	0.036395		1656	0.104241	0.077818	0.050545	0.04355	0.041096	0.044091	0.054575	0.05417	0.049224
1664	0.061412	0.033794	0.014315	0.008884	0.017971	0.005199	0.019684	0.020163	0.02467	0.016251	0.025672		1664	0.146738	0.103754	0.082536	0.072569	0.063386	0.064252	0.056332	0.051639	0.048116	0.042426		1664	0.10503	0.066478	0.053095	0.050905	0.040117	0.050638	0.043481	0.049222	0.049587
1672	0.055609	0.029954	0.018933	0.012941	0.009847	0.007525	0.011111	0.020163	0.013047	0.025498	0.02337		1672	0.14608	0.107325	0.085087	0.066887	0.063076	0.055465	0.057502	0.054169	0.058378	0.044897		1672	0.099897	0.07205	0.053868	0.046867	0.041007	0.035006	0.056883	0.038555	0.04154
1680	0.059478	0.030338	0.015239	0.009213	0.005785	0.005746	0.011866	0.015832	0.007986	0.017345	0.028018		1680	0.146268	0.106815	0.083939	0.070957	0.068833	0.059935	0.053115	0.059747	0.049574	0.034552		1680	0.111506	0.069019	0.046603	0.048598	0.050881	0.04977	0.047428	0.041768	0.046179
1688	0.067698	0.022657	0.014315	0.006471	0.012925	0.006567	0.00535	0.011276	0.021665	0.019972	0.021198		1688	0.144294	0.11008	0.084832	0.065197	0.062705	0.06344	0.048435	0.047441	0.047555	0.035809		1688	0.101714	0.072832	0.055491	0.046723	0.046433	0.044759	0.053756	0.037463	0.047049
1696	0.059961	0.030722	0.018471	0.008445	0.009724	0.008483	0.015364	0.016429	0.020242	0.020026	0.023153		1696	0.140158	0.101714	0.077178	0.061972	0.062519	0.054907	0.057502	0.051064	0.042508	0.035767		1696	0.106294	0.070388	0.044594	0.041964	0.043942	0.042621	0.039833	0.05764	0.03951
1704	0.058027	0.027266	0.010852	0.010748	0.01551	0.013271	0.009534	0.017176	0.024986	0.01833	0.026888		1704	0.137526	0.096511	0.08024	0.063585	0.058372	0.057599	0.049079	0.052156	0.047387	0.030783		1704	0.10203	0.06726	0.047222	0.054582	0.063868	0.040751	0.041695	0.045495	0.046542
1712	0.059961	0.03533	0.016624	0.009103	0.011324	0.009167	0.014883	0.010828	0.014944	0.019862	0.025238		1712	0.13574	0.093552	0.073734	0.064122	0.068771	0.049116	0.05329	0.042496	0.041779	0.039201		1712	0.099108	0.071072	0.0558	0.048598	0.040117	0.04369	0.045343	0.037399	0.046035
1720	0.051257	0.034946	0.010159	0.009213	0.016987	0.011629	0.014952	0.010903	0.008065	0.012257	0.022414		1720	0.132638	0.103244	0.084322	0.063661	0.063448	0.057497	0.049488	0.050259	0.045592	0.029903		1720	0.101793	0.069802	0.04954	0.044343	0.045366	0.050772	0.034324	0.047487	0.040235
1728	0.063346	0.025346	0.014315	0.012503	0.01551	0.008483	0.008436	0.00687	0.017158	0.014992	0.018852		1728	0.13574	0.096613	0.085087	0.068499	0.060353	0.051453	0.048669	0.049626	0.041723	0.030741		1728	0.091211	0.065989	0.057578	0.047011	0.04332	0.045895	0.047502	0.039455	0.050892
1736	0.056576	0.02957	0.015932	0.002303	0.010586	0.011356	0.009465	0.019491	0.020242	0.021011	0.024586		1736	0.131886	0.093858	0.075265	0.064506	0.051563	0.051808	0.049956	0.045083	0.045144	0.026637		1736	0.092079	0.06462	0.053945	0.055447	0.037627	0.045895	0.039014	0.034057	0.032188
1744	0.052224	0.026114	0.01039	0.005155	0.016864	0.004925	0.007202	0.013741	0.017079	0.022653	0.020242		1744	0.129066	0.094471	0.07654	0.060974	0.054534	0.053129	0.036443	0.054744	0.037293	0.026218		1744	0.092632	0.060808	0.055491	0.039945	0.043053	0.034137	0.056511	0.044532	0.03458
1752	0.051741	0.026882	0.008543	0.014258	0.003447	0.013955	0.012209	0.009185	0.020558	0.015375	0.023022		1752	0.12681	0.092226	0.072713	0.063969	0.058867	0.049015	0.050541	0.050891	0.044471	0.029275		1752	0.085446	0.065989	0.050158	0.039657	0.042252	0.036809	0.037674	0.055006	0.035088
1760	0.047389	0.021889	0.013854	0.005703	0.009601	0.004925	0.009671	0.010231	0.014865	0.015868	0.021415		1760	0.124553	0.096103	0.069014	0.064199	0.056515	0.051656	0.054109	0.041691	0.039311	0.032709		1760	0.092948	0.052693	0.047144	0.038071	0.046077	0.040951	0.038419	0.045817	0.043787
1768	0.047872	0.024578	0.017317	0.009651	0.004062	0.011629	0.013923	0.012322	0.017158	0.018385	0.01655		1768	0.12728	0.094471	0.077816	0.057211	0.046611	0.047846	0.049079	0.036458	0.044863	0.030908		1768	0.091448	0.061296	0.044826	0.046434	0.035937	0.034939	0.029931	0.034122	0.034218
1776	0.04352	0.018433	0.016855	0.009761	0.008247	0.012724	0.00583	0.008289	0.015735	0.017017	0.01529		1776	0.127938	0.094777	0.07131	0.066349	0.053482	0.047085	0.050775	0.041576	0.045368	0.027223		1776	0.087736	0.067162	0.051627	0.039368	0.040651	0.034471	0.02524	0.048259	0.029723
1784	0.056093	0.030338	0.02055	0.008335	0.003939	0.005336	0.009602	0.009484	0.004902	0.014664	0.019895		1784	0.124459	0.092736	0.076158	0.060359	0.054287	0.048862	0.048435	0.045773	0.041106	0.035348		1784	0.086788	0.067358	0.047144	0.040306	0.047678	0.04516	0.038791	0.033093	0.033928
1792	0.048839	0.024578	0.013161	0.008993	0.009847	0.008072	0.004252	0.010305	0.016209	0.018002	0.015725		1792	0.120041	0.091308	0.069652	0.055982	0.056082	0.055059	0.048377	0.039563	0.04262	0.040122		1792	0.090026	0.063936	0.049231	0.050616	0.035848	0.045294	0.031718	0.040676	0.038423
1800	0.045938	0.02381	0.013854	0.009651	0.007878	0.009577	0.00727	0.007617	0.010991	0.011326	0.019721		1800	0.117409	0.086309	0.073096	0.058824	0.057258	0.051656	0.04592	0.043301	0.036732	0.036939		1800	0.085209	0.060514	0.049927	0.047732	0.043853	0.03387	0.046609	0.029238	0.022981
1808	0.048356	0.030722	0.012006	0.001974	0.001354	0.006567	0.011043	0.006721	0.015893	0.018275	0.017071		1808	0.121357	0.089267	0.073861	0.060052	0.06091	0.047085	0.047031	0.039793	0.045312	0.027809		1808	0.08892	0.047805	0.047994	0.041099	0.032823	0.036008	0.034696	0.038363	0.048209
1816	0.047389	0.02381	0.014777	0.007458	0.010463	0.022301	0.013443	0.012322	0.013047	0.018932	0.016767		1816	0.118725	0.084575	0.069652	0.058747	0.050634	0.042158	0.046095	0.033007	0.03432	0.025925		1816	0.091526	0.062176	0.04498	0.032591	0.04581	0.044225	0.044077	0.039262	0.038205
1824	0.04207	0.022273	0.007158	0.005374	0.004677	0.010261	0.01166	0.00814	0.00854	0.017673	0.021806		1824	0.112709	0.084779	0.066845	0.053755	0.052801	0.043123	0.047441	0.038068	0.049966	0.0196		1824	0.084182	0.047805	0.050699	0.054222	0.037449	0.036676	0.036408	0.034828	0.056111
1832	0.046905	0.026882	0.015239	0.005374	0.014402	0.00944	0.007682	0.003734	0.011781	0.017564	0.00834		1832	0.118349	0.084166	0.067483	0.059745	0.060105	0.046627	0.049956	0.047384	0.036283	0.025213		1832	0.085999	0.057875	0.054177	0.043334	0.046344	0.033068	0.050927	0.033993	0.0369
1840	0.042553	0.02573	0.009005	0.014258	0.012802	0.014503	0.010562	0.008214	0.012493	0.012585	0.015594		1840	0.111863	0.088349	0.060594	0.048072	0.047973	0.046272	0.047616	0.043013	0.042396	0.026553		1840	0.084735	0.060416	0.049617	0.037133	0.05346	0.032534	0.035887	0.02988	0.033348
1848	0.039652	0.023425	0.009467	0.008116	0.001477	0.00602	0.008779	0.016056	0.008144	0.016032	0.016984		1848	0.113931	0.079678	0.071183	0.050683	0.048592	0.046678	0.048201	0.042381	0.034545	0.024584		1848	0.089789	0.050543	0.053636	0.050472	0.045721	0.04663	0.04579	0.0507	0.044077
1856	0.045455	0.020353	0.011083	0.007787	0.007386	0.013545	0.0131	0.003734	0.015735	0.012804	0.016941		1856	0.111487	0.080188	0.066845	0.05867	0.045125	0.043783	0.045686	0.032835	0.033311	0.036814		1856	0.088842	0.056799	0.048149	0.031509	0.049279	0.032801	0.039238	0.039648	0.030086
1864	0.038685	0.021121	0.015008	0.013928	0.004185	0.008756	0.005624	0.014487	0.011544	0.011545	0.00973		1864	0.113085	0.083452	0.056767	0.051451	0.048654	0.048304	0.045978	0.039045	0.041162	0.031495		1864	0.082919	0.066575	0.046294	0.04593	0.030244	0.036275	0.03075	0.039455	0.029578
1872	0.04352	0.019969	0.00785	0.012174	0.010463	0.006157	0.003772	0.009857	0.011307	0.016962	0.015985		1872	0.112051	0.079168	0.061743	0.051989	0.046116	0.042208	0.038549	0.03893	0.032862	0.025841		1872	0.077391	0.061981	0.048149	0.036268	0.036559	0.042889	0.029707	0.038491	0.027331
1880	0.038685	0.018817	0.012006	0.002961	0.004062	0.010809	0.010768	0.014711	0.006484	0.017619	0.007558		1880	0.108761	0.076311	0.068121	0.050607	0.051439	0.038043	0.044691	0.040253	0.041723	0.020229		1880	0.075496	0.049076	0.041502	0.049174	0.043053	0.030797	0.039759	0.032258	0.041685
1888	0.035783	0.02381	0.009467	0.006909	0.002831	0.00301	0.007407	0.006049	0.01534	0.012475	0.011337		1888	0.106035	0.08131	0.06608	0.049839	0.041349	0.039974	0.046973	0.029787	0.034825	0.026343		1888	0.070205	0.050347	0.038488	0.039657	0.041274	0.043156	0.040503	0.035535	0.037915
1896	0.038201	0.019201	0.007389	0.008884	0.000739	0.007662	0.008779	0.009335	0.006088	0.014172	0.014074		1896	0.103873	0.075903	0.060722	0.061051	0.045063	0.046475	0.038725	0.034733	0.031741	0.021024		1896	0.081102	0.042135	0.0524	0.040234	0.045455	0.035874	0.033505	0.046909	0.031028
1904	0.031431	0.009217	0.012237	0.008774	0.007509	0.011493	0.003567	0.010978	0.007354	0.007989	0.016507		1904	0.107821	0.076209	0.055364	0.058516	0.051625	0.042666	0.042761	0.037435	0.040321	0.02383		1904	0.073442	0.062078	0.055182	0.030139	0.025529	0.059857	0.043854	0.017221	0.044367
1912	0.033366	0.011521	0.014085	0.011296	0.007632	0.00342	0.010082	0.012172	0.008856	0.006019	0.01516		1912	0.106693	0.072128	0.062763	0.047458	0.04463	0.039212	0.043463	0.039735	0.03146	0.022658		1912	0.079049	0.047414	0.038256	0.041387	0.039495	0.033402	0.042811	0.031101	0.040307
1920	0.044004	0.019585	0.012699	0.008993	0.00874	-0.003284	0.003086	0.005899	0.0034	0.01346	0.015768		1920	0.102087	0.076923	0.056767	0.056059	0.043578	0.038043	0.038783	0.036113	0.033647	0.019768		1920	0.070284	0.063838	0.046912	0.028986	0.0475	0.037544	0.04028	0.021591	0.027331
1928	0.036267	0.015745	0.009467	0.004387	0.010463	0.009577	0.005075	0.00463	0.010833	0.013789	0.014943		1928	0.101429	0.069476	0.053706	0.052757	0.053977	0.027834	0.038432	0.039735	0.039872	0.017883		1928	0.071705	0.046632	0.044207	0.040089	0.039495	0.032935	0.034621	0.037142	0.0369
1936	0.037718	0.015745	0.008774	0.0102	0.016494	0.009851	0.007202	-0.000224	0.008935	0.011381	0.011033		1936	0.102557	0.073046	0.056512	0.051835	0.041349	0.038755	0.03697	0.028465	0.026638	0.021192		1936	0.077707	0.049272	0.043435	0.030932	0.041719	0.045227	0.030154	0.039519	0.023923
1944	0.034333	0.015745	0.00785	0.011625	0.009478	0.003557	0.006447	0.007692	0.005851	0.013132	0.016811		1944	0.100959	0.073964	0.054471	0.051759	0.04593	0.041954	0.036677	0.041288	0.036732	0.02605		1944	0.076601	0.049369	0.036092	0.033744	0.03736	0.037143	0.028665	0.052628	0.04067
1952	0.03675	0.017281	0.007619	0.007238	0.008986	0.006978	0.004801	0.009335	0.008777	0.009357	0.008514		1952	0.102651	0.073556	0.060722	0.043849	0.036955	0.045764	0.039017	0.032892	0.025067	0.018386		1952	0.06673	0.051716	0.041193	0.028264	0.046878	0.039348	0.038121	0.044082	0.028128
1960	0.031915	0.020353	0.014546	0.004058	0.007262	0.016008	0.01166	0.006198	0.012493	0.010889	0.010338		1960	0.102463	0.072536	0.055109	0.049301	0.040607	0.035402	0.030009	0.02881	0.031068	0.019265		1960	0.075811	0.043602	0.03957	0.033384	0.032912	0.035741	0.048321	0.039455	0.030013
1968	0.037234	0.019201	0.009928	0.012722	0.011817	0.010125	0.007476	0.012844	0.009647	0.008043	0.008731		1968	0.099925	0.068966	0.056002	0.05483	0.042464	0.036418	0.03773	0.030535	0.025516	0.021904		1968	0.075811	0.058266	0.039416	0.032158	0.040028	0.044692	0.039386	0.030009	0.029433
1976	0.042553	0.018433	0.003233	0.015354	0.012186	0.004378	0.010905	0.010007	0.004665	0.005362	0.014552		1976	0.100583	0.061824	0.062508	0.053525	0.041597	0.037536	0.039368	0.023922	0.032133	0.022323		1976	0.079839	0.051911	0.046217	0.03497	0.038783	0.027991	0.035143	0.037656	0.039292
1984	0.029497	0.011905	0.015239	0.014258	0.008124	0.011903	0.003635	0.008588	0.012809	0.008153	0.013553		1984	0.098891	0.066415	0.04822	0.050069	0.050944	0.039212	0.032349	0.039275	0.037349	0.018051		1984	0.07439	0.050249	0.045289	0.038287	0.04412	0.033736	0.019433	0.034057	0.029288
1992	0.0353	0.018433	0.009928	0.013051	0.006032	0.008483	0.011454	0.008439	0.002767	0.01056	0.003345		1992	0.099173	0.071414	0.057023	0.042236	0.04624	0.036113	0.03773	0.030017	0.034208	0.025045		1992	0.06673	0.041353	0.040961	0.030716	0.033802	0.030663	0.029856	0.036499	0.034798
2000	0.03675	0.012289	0.006927	0.00669	0.004431	0.005746	0.007613	0.008214	0.002293	0.010834	0.011859		2000	0.093345	0.069782	0.055109	0.056673	0.045311	0.039059	0.031413	0.037263	0.034432	0.019265		2000	0.073442	0.054062	0.044362	0.037133	0.020548	0.038012	0.03075	0.026346	0.022546
2008	0.030464	0.021889	0.003233	0.008774	0.002708	-0.004515	0.003018	0.00814	0.010358	0.005472	0.011555		2008	0.098045	0.072842	0.054599	0.050299	0.041102	0.040989	0.037145	0.033295	0.025292	0.023412		2008	0.072574	0.053475	0.046912	0.04593	0.022594	0.025987	0.039089	0.037206	0.024793
2016	0.026112	0.008449	0.012006	0.00658	0.00677	0.00342	0.004733	0.011276	0.007274	0.011436	0.014335		2016	0.099925	0.069782	0.054216	0.05245	0.044011	0.033523	0.034572	0.03778	0.031741	0.020941		2016	0.066809	0.055333	0.04498	0.042253	0.039139	0.016902	0.040354	0.028595	0.043135
2024	0.033849	0.028034	0.005772	0.000658	0.006524	0.009577	0.015158	0.009783	0.008856	0.005964	0.016941		2024	0.095507	0.066721	0.059701	0.050453	0.049335	0.034894	0.033109	0.024669	0.034096	0.02383		2024	0.073916	0.04585	0.047531	0.034105	0.028198	0.03534	0.028367	0.031551	0.03632
2032	0.030948	0.020353	0.008312	0.001206	0.004801	0.007115	0.009396	0.008737	0.0068	0.01264	0.010165		2032	0.100583	0.064069	0.060212	0.050376	0.041411	0.038196	0.042235	0.034848	0.033199	0.023789		2032	0.072021	0.05631	0.028364	0.04355	0.033357	0.025586	0.033802	0.025447	0.028128
2040	0.037234	0.012673	0.009467	0.016122	0.011817	0.00301	0.005761	0.000747	0.003084	0.008481	0.006516		2040	0.097951	0.068557	0.056512	0.045769	0.040421	0.038907	0.036151	0.035135	0.020132	0.019182		2040	0.072021	0.043504	0.041271	0.038431	0.034869	0.02719	0.028367	0.036178	0.040452
2048	0.037234	0.013825	0.006696	0.005703	0.012925	-0.001095	0.009259	0.007094	0.003479	0.015485	0.011294		2048	0.097481	0.068455	0.052685	0.046844	0.045002	0.036367	0.036502	0.023404	0.032358	0.018176		2048	0.077391	0.045166	0.038488	0.028625	0.03736	0.025853	0.028963	0.030459	0.039655
2056	0.032882	0.019585	0.006696	0.012832	0.007755	0.009714	0.008025	0.00814	0.005772	0.014007	0.013162		2056	0.094849	0.068966	0.058553	0.053141	0.038069	0.03144	0.02919	0.032547	0.027086	0.012146		2056	0.062308	0.052009	0.044748	0.035835	0.039851	0.039148	0.021517	0.036306	0.032188
2064	0.032882	0.018433	0.014546	0.011735	0.008124	0.006567	0.002126	0.006572	0.013758	0.009247	0.014726		2064	0.096635	0.066211	0.053578	0.039011	0.043516	0.03652	0.038257	0.035423	0.029946	0.019642		2064	0.064282	0.050249	0.036556	0.038719	0.020281	0.028926	0.020177	0.030716	0.034653
2072	0.031431	0.016897	0.012237	0.007677	0.000492	0.005062	0.002401	0.005825	0.009963	0.001368	0.00695		2072	0.094943	0.067639	0.056257	0.055291	0.042402	0.039262	0.043521	0.03755	0.027479	0.015915		2072	0.065071	0.050543	0.03872	0.039657	0.029087	0.040216	0.026282	0.046267	0.020661
2080	0.02176	0.009985	0.009928	0.004387	0.013909	0.016281	0.008025	0.00814	0.008223	0.007934	0.008992		2080	0.093345	0.067231	0.050389	0.043465	0.039431	0.040126	0.034747	0.028925	0.027927	0.014323		2080	0.061676	0.037345	0.038643	0.032158	0.036826	0.028592	0.035738	0.028145	0.032478
2088	0.027079	0.015361	0.004156	0.002303	0.010955	0.002326	0.010357	0.003584	0.006484	0.01543	0.008123		2088	0.092499	0.066721	0.047838	0.041391	0.035531	0.039567	0.037847	0.028695	0.028544	0.030322		2088	0.063097	0.046241	0.034624	0.038792	0.029621	0.029995	0.032015	0.032451	0.028491
2096	0.029981	0.014593	0.008081	0.007787	0.007878	0.009304	-0.00048	-0.002016	0.001344	0.003885	0.010338		2096	0.08902	0.063967	0.053068	0.042774	0.036397	0.028952	0.042118	0.03502	0.018338	0.020396		2096	0.067125	0.04976	0.034779	0.030139	0.038427	0.041419	0.029186	0.03335	0.029361
2104	0.024662	0.014209	0.011545	0.006361	0.002462	0.004378	0.00535	0.007244	0.0102	0.007387	0.017636		2104	0.087046	0.062538	0.046562	0.045231	0.03584	0.040837	0.032407	0.036573	0.028152	0.021485		2104	0.062071	0.054551	0.027746	0.044127	0.030066	0.03407	0.024644	0.018121	0.019864
2112	0.029497	0.014593	0.002309	0.010529	0.013048	0.00602	0.001783	0.003584	0.016763	0.003338	0.008818		2112	0.092029	0.060906	0.048348	0.045922	0.043825	0.031593	0.037847	0.024497	0.022151	0.017255		2112	0.066177	0.04106	0.036865	0.03497	0.030066	0.031265	0.021815	0.02866	0.030955
2120	0.029981	0.015745	0.008543	0.005374	0.01194	0.005062	0.003567	0.003734	0.010991	0.013679	0.017245		2120	0.085072	0.066619	0.049113	0.047305	0.039492	0.039821	0.031764	0.02789	0.025516	0.014575		2120	0.067835	0.052498	0.039879	0.030428	0.037004	0.02258	0.034249	0.022555	0.020951
2128	0.032398	0.017281	0.013623	0.007896	-0.000123	0.014366	0.008985	0.005377	0.007749	0.0087	0.008601		2128	0.091935	0.0606	0.048603	0.044924	0.035531	0.02951	0.029892	0.031225	0.023441	0.016753		2128	0.05978	0.033043	0.04614	0.027327	0.032734	0.032066	0.040205	0.039584	0.016311
2136	0.02853	0.014209	0.013854	0.004716	0.003323	0.005336	0.012346	0.000896	0.007354	0.004541	0.010599		2136	0.084696	0.059886	0.053833	0.047765	0.03256	0.045358	0.030769	0.027717	0.022712	0.012229		2136	0.062465	0.044188	0.030219	0.022857	0.037716	0.034338	0.037227	0.024611	0.03371
2144	0.029014	0.013441	0.010852	0.003729	0.007755	0.006157	0.008299	0.014786	0.003005	0.008591	0.010382		2144	0.084132	0.059784	0.046052	0.040086	0.033612	0.031034	0.035332	0.026164	0.029498	0.018553		2144	0.056543	0.047805	0.036711	0.053789	0.046344	0.026321	0.02457	0.018314	0.030376
2152	0.029014	0.008065	0.012237	0.004387	-0.001108	0.006567	0.008368	0.004033	0.008065	0.006347	0.006603		2152	0.08479	0.062028	0.046817	0.045769	0.037016	0.026056	0.034104	0.023232	0.021422	0.016627		2152	0.062623	0.047414	0.034779	0.037998	0.027219	0.030663	0.021741	0.029174	0.012904
2160	0.033849	0.013057	0.009005	0.009213	-0.000985	0.00561	0.007133	0.002912	0.014707	0.002298	-0.000782		2160	0.084602	0.057131	0.04248	0.044079	0.03714	0.036418	0.038315	0.030592	0.019628	0.011475		2160	0.063097	0.046925	0.029755	0.030283	0.02713	0.02238	0.023453	0.033222	0.017761
2168	0.029497	0.012673	0.008081	0.005813	0.001723	0.006157	0.008299	0.004406	0.007354	0.007551	0.004778		2168	0.082628	0.058866	0.049879	0.044156	0.034045	0.038043	0.029892	0.026107	0.024843	0.019349		2168	0.061281	0.041549	0.03076	0.031437	0.029799	0.035072	0.029782	0.031873	0.03603
2176	0.028046	0.019585	0.005311	0.004277	0.002831	0.010398	0.004321	0.009857	-0.001898	0.003338	0.002997		2176	0.08197	0.056417	0.04822	0.037859	0.030826	0.034894	0.03229	0.02881	0.030507	0.017381		2176	0.059386	0.045752	0.034547	0.032302	0.036648	0.031265	0.024198	0.029623	0.03197
2184	0.015957	0.016129	0.007389	0.005374	0.008863	-0.002326	0.006927	0.007169	0.003084	0.001313	0.009079		2184	0.08056	0.058253	0.052813	0.034173	0.034355	0.032304	0.03463	0.023289	0.024002	0.022532		2184	0.061913	0.039691	0.035783	0.027832	0.038249	0.035006	0.03209	0.028595	0.022401
2192	0.021277	0.021889	0.007389	0.005374	0.013417	0.011629	0.001029	0.004331	0.010912	0.012421	0.009122		2192	0.086012	0.051826	0.048858	0.045692	0.037078	0.033929	0.031062	0.025934	0.026301	0.017004		2192	0.05978	0.050054	0.033851	0.04218	0.023394	0.028926	0.031196	0.024418	0.00406
2200	0.028046	0.012673	0.003694	0.003071	0.002093	0.008346	0.001235	0.011575	0.013126	0.006621	0.00947		2200	0.079338	0.054377	0.047072	0.037475	0.029217	0.028952	0.028312	0.021852	0.01402	0.017883		2200	0.062386	0.043797	0.0296	0.025885	0.034958	0.031732	0.025985	0.029495	0.025808
2208	0.01354	0.009217	0.006003	0.005374	0.007139	0.008209	0.005624	0.005377	0.011544	0.0058	0.011989		2208	0.0815	0.057539	0.050517	0.035171	0.038316	0.027631	0.029775	0.030937	0.033479	0.024166		2208	0.051962	0.051129	0.032769	0.029058	0.035225	0.029795	0.023751	0.030716	0.031608
2216	0.027079	0.00576	0.010159	0.002632	0.004677	0.003147	0.012963	0.006646	0.003637	0.000328	0.005517		2216	0.078586	0.052948	0.043373	0.031485	0.035593	0.031237	0.026616	0.025992	0.022656	0.024333		2216	0.057017	0.049956	0.0296	0.023001	0.032645	0.026922	0.027995	0.034186	0.026678
2224	0.017892	0.009217	0.009236	0.006251	-0.0016	0.00602	0.004047	0.009633	0.008777	0.007223	0.015334		2224	0.074732	0.054071	0.045031	0.041775	0.038626	0.031187	0.027844	0.024612	0.009814	0.010261		2224	0.051647	0.044677	0.02991	0.027688	0.037894	0.030463	0.030229	0.022041	0.020661
2232	0.026596	0.012289	0.008081	0.010748	0.014525	0.012861	0.007956	0.010156	0.006563	0.010232	0.006038		2232	0.07727	0.051928	0.042225	0.041545	0.025627	0.02951	0.030652	0.021852	0.023441	0.016878		2232	0.064677	0.034705	0.042584	0.037494	0.039228	0.031532	0.030377	0.025318	0.027186
2240	0.017408	0.012289	0.008081	-0.003071	0.006278	-0.000137	0.009259	0.011575	0.002451	0.006238	0.009079		2240	0.080184	0.059988	0.048093	0.038704	0.032312	0.028799	0.032349	0.031052	0.01144	0.012146		2240	0.052436	0.041549	0.038256	0.022352	0.01779	0.035139	0.031792	0.021977	0.010584
2248	0.022244	0.006912	0.010159	-0.000439	0.009601	0.00903	-0.001783	0.005003	0.005614	0.018987	-0.000521		2248	0.079526	0.051724	0.045414	0.03471	0.029526	0.025955	0.031471	0.027602	0.032638	0.019098		2248	0.058754	0.043504	0.028209	0.032663	0.027397	0.042955	0.036036	0.027888	0.027983
2256	0.024178	0.019585	0.007158	0.000987	0.001846	0.009714	0.00144	0.004481	0.012335	0.008481	0.008123		2256	0.076236	0.059682	0.045159	0.033251	0.032807	0.030221	0.023925	0.027487	0.017665	0.017088		2256	0.057806	0.038713	0.031764	0.015214	0.025974	0.036609	0.034175	0.016129	0.027113
2264	0.014507	0.013825	0.004618	0.00329	0.002831	0.004378	0.004664	0.001718	0.011149	0.006238	0.010686		2264	0.072194	0.053969	0.035336	0.038397	0.030641	0.028545	0.028663	0.016389	0.020076	0.014784		2264	0.055832	0.052009	0.024268	0.037277	0.039139	0.029862	0.03209	0.019985	0.033638
2272	0.029014	0.009985	0.008543	0.008006	0.006524	0.004789	0.002743	0.005302	0.006088	0.000711	0.008731		2272	0.073416	0.057641	0.039163	0.037398	0.037512	0.028241	0.029833	0.023347	0.016375	0.019014		2272	0.059228	0.042917	0.029523	0.027616	0.02544	0.020509	0.028888	0.021206	0.012397
2280	0.022727	0.011137	0.012468	0.003948	0.006893	0.011766	0.006447	0.00112	0.001344	0.004651	0.005473		2280	0.072194	0.050806	0.042097	0.043772	0.026555	0.024634	0.026616	0.018171	0.020805	0.022658		2280	0.056148	0.032652	0.032074	0.024659	0.025974	0.029528	0.022932	0.027631	0.018704
2288	0.025145	0.011905	0.006696	0.002632	0.009109	0.00301	0.001715	0.007468	0.001344	0.00394	0.003345		2288	0.077834	0.0505	0.0435	0.033635	0.031445	0.02245	0.037847	0.033122	0.031404	0.008837		2288	0.055437	0.033141	0.034624	0.029274	0.036026	0.02886	0.032537	0.028467	0.018994
2296	0.021277	0.016129	0.013854	0.007129	0.009355	0.006157	0.007819	0.008214	0.007749	0.011819	0.012293		2296	0.077082	0.049888	0.042352	0.035248	0.034974	0.033726	0.024861	0.023289	0.026077	0.027348		2296	0.057174	0.049272	0.033851	0.032086	0.036026	0.02278	0.03075	0.015165	0.013049
2304	0.019342	0.015361	0.006465	0.01327	0.004924	0.006157	0.003018	0.004705	0.002135	0.008262	0.004474		2304	0.072664	0.049174	0.041077	0.031869	0.024946	0.028139	0.030945	0.023289	0.016936	0.015245		2304	0.059228	0.04018	0.028287	0.026606	0.031222	0.017236	0.018316	0.020113	0.005945
2312	0.016441	0.011905	0.004387	0.00998	0.005293	0.003694	0.005213	0.008065	0.004507	0.007168	0.005951		2312	0.072664	0.048153	0.045159	0.048533	0.026803	0.022958	0.023106	0.025014	0.023329	0.016376		2312	0.055042	0.04321	0.032692	0.024227	0.028998	0.035874	0.036408	0.023583	0.03139
2320	0.014507	0.011905	0.009467	0.006361	0.010709	-0.011766	0.009945	0.004182	0.010042	-0.000547	0.008731		2320	0.067212	0.04948	0.043883	0.029796	0.032002	0.019961	0.02761	0.016906	0.022207	0.0147		2320	0.047066	0.033043	0.03076	0.017305	0.037894	0.023649	0.022858	0.028724	0.025011
2328	0.022244	0.012673	0.01293	0.005922	0.002339	-0.00342	0.001783	0.004705	0.006958	0.00093	0.002563		2328	0.068152	0.050908	0.047455	0.031332	0.030826	0.029663	0.017607	0.021449	0.00987	0.009716		2328	0.056464	0.042917	0.026045	0.033672	0.022327	0.018973	0.033877	0.017414	0.039002
2336	0.023211	0.00576	0.007158	0.005484	0.006893	0.01245	0.001783	0.006646	0.007037	0.007496	0.001998		2336	0.07257	0.047643	0.03776	0.036784	0.030517	0.028596	0.027552	0.013801	0.021086	0.009298		2336	0.058359	0.045655	0.034006	0.033023	0.033891	0.023181	0.032983	0.02641	0.020951
2344	0.022244	0.009217	0.015932	0.005593	-0.001477	0.003968	0.007888	0.006945	0.011623	0.010615	0.00013		2344	0.066272	0.051112	0.046307	0.033635	0.037016	0.023263	0.028605	0.025014	0.021254	0.010093		2344	0.060649	0.034119	0.028055	0.02401	0.031667	0.03053	0.020698	0.026475	0.018776
2352	0.027563	0.00768	0.013623	-0.002303	-0.001231	-0.001505	0.002538	0.013068	0.013363	0.009575	0.000304		2352	0.0674	0.0505	0.033933	0.026647	0.035964	0.023872	0.028312	0.024152	0.018114	0.012481		2352	0.055753	0.039007	0.031533	0.030139	0.020014	0.029929	0.04579	0.026282	0.021894
2360	0.023694	0.009601	0.009467	0.005813	0.007139	0.006978	0.002401	0.00112	0.002135	0.01149	0.005734		2360	0.066554	0.051316	0.04197	0.025419	0.032312	0.029053	0.02258	0.024957	0.022712	0.004272		2360	0.0552	0.037247	0.034392	0.034177	0.026241	0.03053	0.016976	0.02429	0.020226
2368	0.020793	0.00768	0.006003	0.00658	0.004431	0.008209	0.004321	-0.001718	0.004428	0.003119	0.004257		2368	0.067494	0.046215	0.046179	0.036246	0.034169	0.023161	0.030126	0.023922	0.015085	0.024668		2368	0.049751	0.045948	0.028905	0.033167	0.019747	0.020442	0.031569	0.016129	0.014717
2376	0.022244	0.004608	0.010852	0.006909	0.008001	0.001915	0.01118	0.005601	0.002056	0.002736	0.003475		2376	0.063922	0.044685	0.036739	0.033175	0.027608	0.025955	0.020532	0.027027	0.016599	0.010512		2376	0.0537	0.042037	0.03532	0.025164	0.044476	0.032267	0.039684	0.016515	0.028636
2384	0.021277	0.010369	0.017086	0.008664	0.006524	0.008483	0.008368	0.00112	-0.003479	0.007223	0.008471		2384	0.068528	0.044991	0.031637	0.036323	0.031817	0.031034	0.031003	0.010006	0.010262	0.008167		2384	0.047224	0.034607	0.036556	0.030572	0.02464	0.028459	0.026804	0.028595	0.024576
2392	0.023211	0.010369	0.000924	0.010638	0.008001	-0.002736	0.002743	-0.001045	0.006405	0.004323	0.006125		2392	0.072194	0.048255	0.037632	0.031024	0.028165	0.026361	0.019011	0.020069	0.028769	0.009214		2392	0.051568	0.027178	0.048072	0.025885	0.044031	0.025787	0.033653	0.02429	0.027983
2400	0.014507	0.004992	0.009698	0.005813	0.012186	-0.000547	0.007407	0.007617	0.005377	0.007058	0.007124		2400	0.072852	0.041012	0.041715	0.037321	0.027174	0.019555	0.027259	0.021564	0.010375	0.00511		2400	0.044618	0.035585	0.034006	0.027327	0.031133	0.023716	0.027995	0.035214	0.027838
2408	0.024662	0.013057	0.000693	0.004716	0.000369	0.006157	0.010494	0.006273	0.008381	0.006128	0.005777		2408	0.063264	0.047031	0.038653	0.034941	0.031012	0.02819	0.022463	0.020242	0.017945	0.006701		2408	0.045961	0.036563	0.022954	0.033023	0.026063	0.024718	0.014965	0.022876	0.031608
2416	0.019826	0.014593	0.007389	0.013161	0.012063	0.004378	0.001509	0.006198	0.006642	-0.000383	0.003128		2416	0.06928	0.047133	0.032402	0.037091	0.026184	0.02565	0.020883	0.016734	0.016487	0.013109		2416	0.048409	0.040082	0.033387	0.021847	0.022683	0.028125	0.030824	0.022876	0.026316
2424	0.028046	0.011905	0.007619	0.004716	0.005293	0.000684	0.002538	0.009335	0.0068	0.002353	0.003909		2424	0.062512	0.048459	0.038653	0.035325	0.021975	0.024431	0.025212	0.020817	0.020805	0.017423		2424	0.052041	0.039984	0.028596	0.036124	0.013076	0.029795	0.024198	0.033029	0.007395
2432	0.018859	0.011905	0.008081	0.004606	0.003323	0.009714	0.005898	0.004929	-0.002451	0.010013	0.006646		2432	0.061572	0.042236	0.032402	0.035325	0.023832	0.022755	0.023925	0.015584	0.018562	0.019056		2432	0.048172	0.036856	0.029059	0.027904	0.010141	0.012025	0.025985	0.027246	0.018631
2440	0.016925	0.006528	0.008774	0.008555	0.002216	0.000958	-0.000617	0.006945	-0.00087	0.002736	0.0053		2440	0.060914	0.041114	0.039291	0.032407	0.030331	0.026666	0.019772	0.024497	0.025123	0.013821		2440	0.052357	0.040669	0.04042	0.029562	0.01361	0.030931	0.033951	0.021463	0.025953
2448	0.017408	0.003072	0.004849	0.004168	-0.000246	0.0026	-0.000343	0.006646	0.0068	0.006675	0.001955		2448	0.061572	0.043154	0.034826	0.025495	0.024327	0.025142	0.020649	0.015929	0.024114	0.01357		2448	0.049751	0.038127	0.02705	0.027183	0.024373	0.027991	0.019135	0.008675	0.028853
2456	0.017892	0.009985	0.003002	0.000877	0.003447	0.006157	0.003841	0.006646	0.010516	0.006019	0.007515		2456	0.061854	0.044889	0.034443	0.033021	0.030888	0.026412	0.023282	0.014376	0.019011	0.013737		2456	0.053305	0.037834	0.035629	0.039368	0.026775	0.024651	0.036483	0.025318	0.009859
2464	0.022244	0.019585	0.003925	0.003839	0.006278	0.006157	0.005967	0.002912	0.005456	0.007113	0.005647		2464	0.064862	0.042644	0.03776	0.033482	0.029465	0.025091	0.016204	0.022657	0.022768	0.014826		2464	0.051252	0.038029	0.032769	0.021919	0.035314	0.022446	0.01973	0.015229	0.020081
2472	0.022727	0.015745	0.000693	0.004277	0.011817	0.005062	0.004664	0.000672	0.003479	0.005526	0.000652		2472	0.05941	0.03989	0.040184	0.032253	0.027731	0.026768	0.026031	0.009086	0.024899	0.013025		2472	0.04983	0.033141	0.03246	0.019324	0.019125	0.042755	0.021294	0.016643	0.025591
2480	-0.000484	0.009985	0.004156	0.001864	0.011324	0.002326	0.008368	0.008663	0.004665	0.004377	0.004691		2480	0.06693	0.036727	0.038398	0.032253	0.024574	0.025142	0.022287	0.024842	0.022376	0.008167		2480	0.04604	0.03363	0.018703	0.027976	0.018769	0.019641	0.027995	0.033093	0.011817
2488	0.013056	0.006912	0.007389	0.010309	0.008001	0.004378	0.000823	-0.000672	0.006088	0.004158	0.010512		2488	0.061008	0.042134	0.03253	0.020504	0.034293	0.018488	0.027318	0.017941	0.004823	0.008292		2488	0.038459	0.035781	0.020635	0.027399	0.025262	0.027524	0.028293	0.030523	0.020806
2496	0.01499	0.007296	-0.001616	-0.000877	0.003447	-0.001231	-0.005898	0.006721	0.010437	0.006457	0.003562		2496	0.062606	0.0404	0.03776	0.02634	0.031941	0.02118	0.025856	0.012593	0.014973	0.015831		2496	0.052041	0.035292	0.025504	0.024948	0.026775	0.032534	0.027399	0.023583	0.016819
2504	0.014023	0.012289	0.007389	0.004497	0.007878	-0.002736	0.006241	0.001792	0.004902	5.5e-05	0.011207		2504	0.063358	0.043154	0.030744	0.024727	0.023522	0.018488	0.020181	0.016734	0.019235	0.006282		2504	0.053937	0.037052	0.030064	0.031725	0.028109	0.029194	0.03343	0.016643	0.020734
2512	0.019826	0.00768	0.000462	0.006909	-0.002339	0.008756	0.003978	0.008065	0.006009	0.004377	0.005082		2512	0.061196	0.042542	0.041332	0.026263	0.021479	0.018184	0.029892	0.024152	0.01116	0.007581		2512	0.043828	0.037052	0.030682	0.021991	0.025173	0.026121	0.021443	0.023005	0.011454
2520	0.014507	0.013441	0.008543	-0.000877	0.005416	-0.004378	0.002538	0.010305	0.0034	0.005198	0.008557		2520	0.060068	0.042236	0.03776	0.035478	0.02705	0.022247	0.022521	0.019896	0.01531	0.003309		2520	0.04138	0.04106	0.032228	0.026534	0.024729	0.028058	0.025463	0.027953	0.008772
2528	0.018859	0.002304	0.002771	-0.004387	0.000739	0.005473	0.002263	0.004331	0.001265	0.005362	0.001607		2528	0.058188	0.042644	0.03878	0.030256	0.028722	0.021841	0.017315	0.020932	0.012954	0.020396		2528	0.041854	0.029524	0.032151	0.026678	0.029977	0.01924	0.029335	0.014972	0.022764
2536	0.009188	0.009217	0.00508	0.007019	0.000123	0.007388	0.007956	0.004182	-0.002609	0.009302	0.007385		2536	0.054992	0.044991	0.042352	0.029642	0.031136	0.026006	0.024335	0.021622	0.016207	0.010805		2536	0.041143	0.0393	0.038179	0.027183	0.026686	0.019975	0.024942	0.013559	0.015369
2544	0.014023	0.006912	0.003233	0.001645	0.004677	-0.001231	-0.005281	0.010156	0.001344	0.00186	0.006516		2544	0.05565	0.036727	0.032785	0.033943	0.025132	0.023517	0.019421	0.023692	0.00286	0.010387		2544	0.047935	0.031479	0.027668	0.021198	0.021793	0.032467	0.03343	0.029816	0.021966
2552	0.030464	0.011137	0.00254	0.001755	0.004308	0.010672	0.007133	0.00463	0.003716	-0.000547	0.003128		2552	0.058564	0.041624	0.031126	0.03617	0.021665	0.020063	0.013688	0.020989	0.012786	0.010052		2552	0.041222	0.042135	0.027205	0.022713	0.025262	0.032534	0.031718	0.009767	0.009787
2560	0.021277	0.015361	0.005311	0.004058	0.004677	0.011766	0.004733	7.5e-05	0.012177	0.009685	0		2560	0.055932	0.042134	0.026534	0.033021	0.022346	0.028393	0.020825	0.017424	0.015029	0.010345		2560	0.04138	0.036758	0.031533	0.028481	0.022149	0.012225	0.027772	0.027631	0.004712
2568	0.021277	0.006144	0.01039	0.010309	0.002954	0.004925	-0.000549	0.006348	0.00593	0.007113	0.005126		2568	0.057342	0.037441	0.032912	0.022424	0.025132	0.024431	0.020415	0.012363	0.015758	0.009549		2568	0.044539	0.028253	0.03331	0.030355	0.026241	0.018639	0.027623	0.027246	0.018849
2576	0.01354	0.006528	0.00785	0.001864	0.004308	0.002189	0.001646	-0.001344	0.004665	0.005089	0.009339		2576	0.06082	0.037849	0.029978	0.030564	0.021418	0.021892	0.018894	0.021104	0.013459	0.004733		2576	0.041696	0.037834	0.026664	0.034033	0.018146	0.016634	0.02725	0.025511	0.012759
2584	0.017892	0.007296	0.007389	0.010419	0.012186	0.007935	0.004252	-0.00127	0.001819	0.006074	0.004431		2584	0.056214	0.034993	0.033167	0.026647	0.023398	0.025904	0.030126	0.014549	0.011664	0.001591		2584	0.045882	0.040962	0.029369	0.024731	0.027753	0.036676	0.027772	0.009639	0.023271
2592	0.01354	0.009217	0.011776	0.007896	0.001354	0.001505	0.004321	0.002763	0.00514	0.000985	0.002867		2592	0.054146	0.047031	0.029851	0.025572	0.026246	0.015796	0.020942	0.006786	0.013459	0.013486		2592	0.040275	0.027764	0.020867	0.021703	0.034424	0.0163	0.028442	0.008354	0.002537
2600	0.005319	0.000384	0.003002	0.007458	0.008001	0.011903	0.003018	0.007094	0.006484	0.003064	-0.000738		2600	0.058752	0.040706	0.035846	0.031639	0.026122	0.021892	0.02492	0.011558	0.022207	0.012983		2600	0.03372	0.038322	0.023572	0.025597	0.022149	0.03053	0.04162	0.02172	0.026098
2608	0.012089	0.008065	0.007158	0.002413	0.000123	0.002326	0.007064	0.004406	0.00427	0.003392	0.002085		2608	0.049257	0.034789	0.037632	0.028183	0.026246	0.019809	0.017081	0.017539	0.017441	0.01269		2608	0.044223	0.01965	0.021485	0.024804	0.017257	0.019841	0.029707	0.003663	0.011962
2616	0.018859	0.009985	0.008543	0.002522	0.005416	-0.0026	0.002538	-0.003211	0.001502	0.007168	0.001955		2616	0.054334	0.039584	0.025386	0.028874	0.026493	0.021892	0.022463	0.019839	0.024619	0.008418		2616	0.045645	0.026591	0.023108	0.026534	0.020103	0.03053	0.009009	0.031937	0.019719
2624	0.012089	0.008833	0.00785	0.003181	0.006032	0.003968	0.00144	0.003136	0.001265	0.008262	-0.001564		2624	0.056308	0.033054	0.031892	0.027031	0.033983	0.016761	0.018894	0.018401	0.013627	0.011894		2624	0.050541	0.036172	0.020017	0.027471	0.026864	0.020643	0.024644	0.015294	0.006017
2632	0.013056	0.006144	0.00785	0.005374	0.00997	0.005746	0.004321	0.004854	0.011781	0.009192	0.006733		2632	0.052077	0.041114	0.02411	0.022654	0.022284	0.020977	0.01866	0.014951	0.009533	0.021695		2632	0.045013	0.030404	0.032383	0.028697	0.025529	0.025653	0.016157	0.006619	0.023706
2640	0.015957	0.006912	0.011314	0.006142	0.007509	0.004241	0.00144	0.00336	0.011307	-0.000821	0.00708		2640	0.053205	0.035197	0.033678	0.021579	0.027793	0.0192	0.02024	0.016906	0.018394	0.013151		2640	0.039722	0.025907	0.034006	0.008292	0.027219	0.04496	0.027101	0.01298	0.021676
2648	0.018375	0.007296	0.004618	0.000658	-0.000123	0.004241	0.00048	0.007766	0.002214	0.004158	0.00139		2648	0.056778	0.037135	0.029468	0.025879	0.025193	0.01605	0.023574	0.014261	0.020245	0.019265		2648	0.038616	0.039789	0.033619	0.035619	0.029443	0.016968	0.011838	0.02866	0.022836
2656	0.013056	0.008833	0.002309	0.003729	0.004185	0.007799	0.006241	0.007094	0.009251	0.007168	0.001694		2656	0.050667	0.037339	0.03406	0.019813	0.022222	0.019911	0.018719	0.010696	0.010319	0.009926		2656	0.04217	0.032066	0.02334	0.025957	0.009785	0.018705	0.03544	0.017864	0.018921
2664	0.010638	0.00192	0.000231	0.000877	0.009109	0.004789	0.007888	0.005302	0.004507	0.010232	0.006603		2664	0.055838	0.037237	0.031254	0.021809	0.019561	0.023009	0.014039	0.014721	0.016431	0.001047		2664	0.040354	0.025125	0.025272	0.02365	0.022683	0.022313	0.018465	0.028274	0.014789
2672	0.022244	0.009601	0.006927	0.002632	0.001231	0.004105	0.00631	0.001419	0.001423	0.003447	0.002389		2672	0.051325	0.03938	0.028575	0.028874	0.023398	0.025193	0.015092	0.018401	0.008804	0.013276		2672	0.046987	0.037736	0.024963	0.027543	0.019925	0.029995	0.022709	0.028917	0.006307
2680	0.022244	0.016129	0.015008	0.002193	0.007632	0.006841	-0.002469	0.011426	0.014707	0.000711	0.000912		2680	0.052547	0.035911	0.022197	0.025572	0.022965	0.017625	0.023633	0.019494	0.017384	0.01269		2680	0.046592	0.031284	0.02164	0.030355	0.017968	0.030129	0.027399	0.017478	0.013267
2688	0.012573	0.00384	0.009698	0.004168	-0.005539	0.000274	0.001852	0.001494	0.005377	0	0.001086		2688	0.047753	0.036625	0.024238	0.024727	0.02247	0.018184	0.020181	0.008626	0.00886	0.002555		2688	0.037511	0.033728	0.03331	0.03086	0.024818	0.029394	0.034175	0.025639	0.011889
2696	0.016441	0.004224	0.00785	0.005484	0.003939	0.00602	0.003909	0.000299	0.002135	0.001751	0.00834		2696	0.047471	0.03081	0.032019	0.027646	0.024265	0.017168	0.019538	0.012766	0.005271	0.024542		2696	0.037906	0.022387	0.027514	0.023001	0.021082	0.031331	0.009679	0.022234	0.010512
2704	0.016925	0.008065	0.006696	0.004168	0.00357	0.002052	0.006104	-0.000299	0.000633	-0.000492	0.003432		2704	0.051043	0.03938	0.028192	0.025265	0.024946	0.021587	0.012518	0.016159	0.017833	8.4e-05		2704	0.047066	0.032066	0.024577	0.024876	0.029888	0.023248	0.018465	0.015615	0.024938
2712	0.016441	0.003456	0.011545	0.001426	-0.000123	0.005883	0.005213	0.001643	0.001502	0.008864	0.003301		2712	0.051983	0.032238	0.028065	0.025802	0.025565	0.017269	0.011407	0.010753	0.016151	0.015915		2712	0.040591	0.040082	0.015921	0.030572	0.026419	0.012559	0.025389	0.020434	0.021821
2720	0.015957	0.011137	0.009698	0.002522	-0.00837	0.014366	0.001166	0.002016	0.000791	0.006457	0.006038		2720	0.047753	0.028158	0.025003	0.021809	0.018508	0.01605	0.016379	0.011156	0.013852	0.014491		2720	0.042012	0.024245	0.029291	0.023866	0.027753	0.02886	0.019507	0.019085	0.021966
2728	0.011122	0.008833	0.006927	0.006909	0.003323	0.005473	0.005761	0.006572	0.003005	0.004377	-0.00291		2728	0.048599	0.029076	0.027937	0.028797	0.018694	0.018234	0.014566	0.019839	0.011721	0.015329		2728	0.044618	0.031577	0.019862	0.022352	0.024017	0.021979	0.028814	0.009125	0.028273
2736	0.006286	0.009217	0.010852	0.00351	0.006893	0.000958	0.008093	-0.005377	0.014549	0.007934	0.003779		2736	0.044275	0.027749	0.025641	0.024574	0.024079	0.015644	0.022287	0.022312	0.006786	0.014994		2736	0.039643	0.031479	0.028209	0.018458	0.007116	0.014764	0.011392	0.019856	0.016964
2744	-0.000484	0.012673	0.003002	0.004826	0.010094	-0.004241	0.004184	0.006721	-0.006721	0.001587	0.003736		2744	0.045779	0.032238	0.031509	0.031332	0.020613	0.016965	0.023399	0.015929	0.021422	0.003141		2744	0.043592	0.023072	0.036943	0.023073	0.02633	0.014363	0.0376	0.022298	0.015949
2752	0.017408	0.016129	0.000462	0.003071	0.005539	0.006157	0.001029	0.00814	-0.005851	0.003009	-0.000956		2752	0.045497	0.032748	0.024238	0.026263	0.019746	0.021384	0.017257	0.012996	0.021871	-0.003225		2752	0.03988	0.030697	0.024963	0.028337	0.020993	0.023849	0.017869	0.02172	0.032043
2760	0.007253	0.007296	0.004849	0.005155	0.012678	0.003968	0.001372	0.001494	0.007828	0.00487	0.004257		2760	0.044839	0.031728	0.027299	0.025956	0.020922	0.022653	0.00971	0.007418	0.010431	0.006994		2760	0.034984	0.023854	0.023804	0.022496	0.021526	0.022179	0.023974	0.026989	0.006887
2768	0.010155	0.006144	0.003002	0.007129	0.007632	0.004789	-0.001646	0.007094	0.004665	0.006566	-0.002737		2768	0.046343	0.033667	0.027299	0.020965	0.020427	0.015695	0.024978	0.015641	0.00729	-0.002555		2768	0.03301	0.030599	0.019785	0.021775	0.030244	0.009419	0.020326	0.008675	0.00725
2776	0.004836	0.011137	0.001154	0.005813	0.007016	0.004378	0.004527	0.009111	0.00174	0.00383	0.002346		2776	0.043899	0.031728	0.0236	0.021579	0.017332	0.008178	0.01129	0.010638	0.012225	0.003979		2776	0.035931	0.020823	0.031378	0.030283	0.019658	0.02091	0.020996	0.018635	0.012687
2784	0.011122	0.016129	0.00508	0.002413	0.000123	0.003557	0.006036	-0.001718	-0.001819	0.0029	0.003953		2784	0.041267	0.035095	0.025003	0.024343	0.018508	0.014781	0.015853	0.009316	0.014412	0.010931		2784	0.040749	0.024147	0.015148	0.024876	0.030777	0.025853	0.02792	0.021977	0.005582
2792	0.006286	0.003072	0	0.001755	0.0032	0.005062	0.001303	0.000523	0.006247	0.004651	-0.001911		2792	0.040985	0.036217	0.030871	0.021579	0.021479	0.021739	0.006961	0.010293	0.007571	-0.002764		2792	0.036563	0.020041	0.026973	0.026895	0.015389	0.015432	0.01154	0.008225	0.019719
2800	0.014507	0.005376	0.00508	0.003729	0.011078	-0.004652	0.001852	0.002614	0.004428	0.006347	0.004214		2800	0.043711	0.027647	0.026151	0.018123	0.020056	0.009854	0.018602	0.012363	0.015253	0.013737		2800	0.045724	0.025613	0.030141	0.018386	0.014855	0.029461	0.011913	0.015294	0.013122
2808	0.009671	0.00384	0.003694	-0.00011	0.002585	0.003557	-0.001303	0.004331	-0.001898	0.003119	-0.000478		2808	0.036191	0.032238	0.02462	0.030103	0.015104	0.017066	0.009418	0.018344	0.012337	0.009004		2808	0.031983	0.035487	0.020249	0.02091	0.022327	0.015966	0.020103	0.021206	0.025156
2816	0.015474	0.00192	0.003694	-0.00011	0.009601	0.010398	0.007476	0.003211	-0.000474	0.000875	0.001911		2816	0.040609	0.032646	0.026151	0.022347	0.018323	0.012698	0.013162	0.018171	0.019572	-0.005235		2816	0.038774	0.0262	0.029755	0.032591	0.033357	0.00982	0.020549	0.002313	0.012832
2824	0.017408	0.004992	0.009467	0.005813	0.006401	-0.002873	0.009945	0.006572	0.005693	0.003338	0.002042		2824	0.043241	0.032544	0.020411	0.021041	0.016527	0.017066	0.013045	0.011443	0.007795	0.006994		2824	0.037037	0.026689	0.023186	0.025957	0.024462	0.024384	0.024719	0.024033	0.013919
2832	0.014023	0.001536	0.008543	0.002632	0.00837	0.00561	0.003635	0.003286	0.002847	0.003994	0.000521		2832	0.041737	0.023771	0.026406	0.02012	0.017456	0.020774	0.020181	0.013916	0.006786	0.005486		2832	0.02993	0.036856	0.02249	0.020261	0.029176	0.021578	0.016603	0.020049	0.027693
2840	0.001934	-0.003072	0.01547	0.001645	0.004308	0.009577	0.003224	0.003883	0.012809	0.000219	0.002433		2840	0.043429	0.028872	0.026024	0.014667	0.019251	0.017574	0.014507	0.013974	0.009141	0.017213		2840	0.033246	0.0262	0.022181	0.017665	0.019214	0.032668	0.020624	0.017671	0.017036
2848	0.018859	0.009601	0.003002	0.004716	0.00517	0.002463	0.003635	-0.000821	0.0068	0.000164	0.00139		2848	0.047283	0.029382	0.021942	0.022884	0.018075	0.019758	0.022287	0.014664	0.010262	0.011182		2848	0.03301	0.028937	0.021717	0.016584	0.021704	0.020442	0.019507	-0.002956	0.011744
2856	0.005803	0.003072	0.005772	-0.000877	0.002093	-0.000274	0.007339	-0.005526	0.002214	0.00383	0.00569		2856	0.040421	0.031014	0.022707	0.021502	0.019499	0.01986	0.011933	0.017309	0.01301	0.005235		2856	0.035537	0.026689	0.023881	0.025164	0.013165	0.018171	0.033802	0.004691	0.018849
2864	0.008704	0.012673	0.00254	0.004716	0.008493	0.001915	0.002401	0.001195	-0.004033	-0.003009	-0.002346		2864	0.044463	0.026219	0.025769	0.022347	0.022284	0.01732	0.014332	0.004773	0.017272	0.014533		2864	0.033089	0.02356	0.020635	0.028481	0.017257	0.031265	0.025017	0.025447	0.018559
2872	0.012089	0.008833	0.003694	0.001755	0.007016	0.001368	-0.004733	-0.00112	-0.001819	-0.000383	0.005734		2872	0.036661	0.031116	0.025386	0.026033	0.016094	0.011631	0.018368	0.008856	0.013852	0.010638		2872	0.041222	0.019454	0.022181	0.026101	0.023039	0.011023	0.023379	0.024354	0.015949
2880	0.015957	0.00768	0.007619	-0.002742	0.010709	0.011082	0.001783	-0.008364	-0.000712	-0.00186	0.002737		2880	0.039387	0.029382	0.019645	0.0182	0.015537	0.014984	0.01673	0.010926	0.017721	0.004439		2880	0.036721	0.026591	0.026123	0.029851	0.026597	0.020977	0.005137	0.024675	0.019211
2888	0.01354	0.000768	0.006234	0.000877	0.003077	0.000958	0.003429	0.0115	0.007195	0.003775	0.000217		2888	0.038165	0.028566	0.020921	0.023729	0.023213	0.016355	0.00702	0.013168	0.010206	0.012271		2888	0.04217	0.02708	0.014993	0.019612	0.013699	0.014296	0.020698	0.027053	0.005147
2896	0.01499	0.008449	0.006927	-0.001426	0.007262	0.002326	0.002743	0.008214	0.000949	0.001094	0.00417		2896	0.037225	0.02275	0.024238	0.020581	0.020365	0.018133	0.011407	0.010983	0.01116	0.003853		2896	0.030561	0.030013	0.024654	0.021847	0.012987	0.013628	0.018614	0.012402	0.021676
2904	0.015474	0.003456	0.000231	0.005484	0.003323	0.003557	0.007133	-0.005526	0.004191	0.00104	0.006994		2904	0.040139	0.029076	0.025003	0.014514	0.016837	0.01732	0.012343	0.015526	0.004318	0.019098		2904	0.043434	0.032261	0.025118	0.018531	0.011297	0.013762	0.012062	0.003599	-0.001667
2912	0.016925	0.00576	0.004387	0.0034	0.003447	0.003147	0.005213	0.002688	0.007116	0.004706	0.003779		2912	0.035533	0.033565	0.02934	0.018738	0.018137	0.018336	0.013747	0.020012	0.008356	0.002848		2912	0.032141	0.029231	0.025272	0.017954	0.021437	0.020309	0.034994	0.030202	0.010222
2920	0.007737	0.001536	0.005772	0.002413	0.003077	0.001915	-0.003292	0.001494	0.007512	0.001641	-0.001781		2920	0.044087	0.02928	0.02462	0.019659	0.019003	0.017727	0.01246	0.015584	0.017497	0.01135		2920	0.034273	0.029817	0.027746	0.019035	0.015389	0.026588	0.026655	0.015229	0.011019
2928	0.012089	0.007296	0.005311	0.003839	0.005662	0.005883	0.003498	-0.004406	0.007037	0.007004	0.002128		2928	0.039293	0.026219	0.02883	0.01436	0.019313	0.014882	0.018543	0.008568	0.012169	0.003099		2928	0.025428	0.012513	0.025427	0.020694	0.021615	0.013962	0.022262	0.018635	0.020806
2936	0.007737	0.00768	-0.000693	0.003839	0.002585	0.000137	0.00727	0.001643	0.007749	0.000602	0.001955		2936	0.037319	0.028464	0.025513	0.025111	0.014732	0.011124	0.007195	0.008396	-0.001178	0.001885		2936	0.033325	0.022876	0.014298	0.0199	0.021971	0.017369	0.021368	0.015743	0.015224
2944	0.01499	0.00768	0.002771	0.005045	0.004185	-0.00041	0.002949	0.004107	0.006484	0.003119	0.005082		2944	0.044369	0.030402	0.023728	0.015128	0.016589	0.014527	0.01673	0.008166	0.008804	0.001424		2944	0.03301	0.022876	0.017621	0.025452	0.01103	0.013161	0.031494	0.018057	0.010294
2952	0.004836	0.008065	0.006696	-0.001097	0.004677	-0.000821	0.006653	0.00814	0.00593	0.001641	0.007341		2952	0.039669	0.031422	0.017859	0.019505	0.017146	0.012901	0.016496	0.016561	0.015702	0.002848		2952	0.032062	0.031479	0.018085	0.014132	0.016723	0.014964	0.011838	0.009896	0.017979
2960	0.010155	0.010369	0.006003	0.007129	0.000369	0.004515	6.9e-05	0.005675	0.001107	0.000492	0.004127		2960	0.040797	0.025403	0.023855	0.023652	0.021294	0.015289	0.004855	0.015411	0.008075	0.009926		2960	0.029377	0.0262	0.02334	0.021703	0.017435	0.016768	0.016752	0.010796	0.015007
2968	0.019342	0.016129	0	0.000548	-0.000123	0.004378	-0.001372	0.006124	0.004586	0.00673	0.00278		2968	0.043899	0.030504	0.017349	0.025572	0.020799	0.010209	0.016204	0.019436	0.017384	0.010889		2968	0.025902	0.027862	0.022181	0.014853	0.014232	0.016701	0.021815	0.021977	0.005002
2976	0.003385	0.002688	0.003233	0.004826	-0.001108	0.004652	0.00192	0.000224	0.0034	0.004541	0.002346		2976	0.037131	0.030708	0.024748	0.011212	0.01758	0.011276	0.021059	0.008741	0.011104	0.005947		2976	0.028745	0.023169	0.024345	0.018386	0.01103	0.019975	0.020773	0.01388	0.017689
2984	0.003385	0.009985	0.004387	0.011516	0.002093	0.005336	0.00823	0.005675	0.006247	0.00684	0.006646		2984	0.033747	0.024791	0.021049	0.01843	0.020737	0.012241	0.016438	0.009891	0.013179	0.001968		2984	0.032694	0.019161	0.028518	0.019396	0.027308	0.009954	0.02122	0.020691	0.025373
2992	0.01499	0.008833	0.004849	-0.000219	0.00837	0.000684	0.001372	0.003136	-0.00253	0.000766	0.001607		2992	0.034875	0.033361	0.017859	0.022116	0.012132	0.01026	0.014683	0.011961	0.017272	0.016166		2992	0.042249	0.027373	0.025968	0.018314	0.019747	0.025185	0.009902	0.014394	0.022039
3000	0.009671	0.002304	0.009928	0.004826	0.008247	0.007525	0.001372	0.000672	0.00514	0.000547	0.005169		3000	0.041737	0.02826	0.02411	0.020427	0.013989	0.017879	0.007663	0.010926	0.016375	0.015705		3000	0.027719	0.023756	0.015921	0.029707	0.027575	0.015833	0.01437	0.015615	0.008192
3008	0.01354	-0.00192	0.009236	0.000877	0.007016	0.006978	0.001097	0.000149	0.000395	0.000328	0.003041		3008	0.034405	0.023975	0.017859	0.015896	0.020427	0.023568	0.013805	0.015756	0.009197	0.011308		3008	0.033246	0.033434	0.018008	0.017233	0.011475	0.017169	0.046385	0.011245	0.008989
3016	0.005803	0.008065	0.005311	0.004935	0.005662	-0.00643	0.005761	0.002912	0.004112	0.003009	0.00152		3016	0.037413	0.027035	0.022835	0.013439	0.015042	0.020774	0.007605	0.012363	0.015422	0.006659		3016	0.042407	0.021899	0.019399	0.02091	0.015122	0.031398	0.025985	0.008418	0.003915
3024	0.00677	0.012673	-0.000231	0.008335	-0.000739	0.001642	0.000892	0.000224	0.00174	0.002298	0.008471		3024	0.042301	0.025403	0.020793	0.017355	0.014918	0.008584	0.018543	0.019091	0.013403	0.008502		3024	0.03064	0.026396	0.020172	0.023217	0.033446	0.020242	0.01906	0.016707	0.024721
3032	0.010155	0.013441	0.00254	0.002413	0.006032	0.006567	0.003429	-0.000448	0.006563	-0.000602	0.003649		3032	0.037601	0.034381	0.020666	0.024727	0.027855	0.010514	0.022931	0.016676	0.012674	0.003309		3032	0.031351	0.026689	0.021485	0.020982	0.022861	0.01149	0.021368	0.019985	0.026026
3040	0.009671	0.006144	0.004156	-0.000439	0.003939	0.010398	0.003704	-0.002091	0.00166	-0.000164	0.000912		3040	0.039293	0.025505	0.0199	0.020965	0.006933	0.01153	0.017023	0.014606	0.013515	0.014533		3040	0.029535	0.019357	0.010975	0.02091	0.013076	0.018371	0.026059	0.019406	0.00435
3048	0.003868	0.005376	0.006234	0.00998	-0.005293	-0.000274	0.004047	0.000896	-0.000158	0.006074	0.002389		3048	0.040985	0.027953	0.025003	0.019659	0.021232	0.01346	0.015619	0.013686	0.002692	0.01001		3048	0.035931	0.028351	0.0245	0.014276	0.02971	0.017503	0.011094	0.005526	0.018486
3056	0.012573	0.003072	-0.000924	-0.000219	0	-0.00342	-0.001783	0.005302	0.0102	-0.001094	0.003692		3056	0.034499	0.025301	0.022452	0.021579	0.017765	0.012698	0.011173	0.003738	0.01402	0.007078		3056	0.024481	0.023854	0.021949	0.024443	0.016011	0.011357	0.013551	0.030973	0.008482
3064	0.006286	0.004608	0.003694	0.003071	0.00357	0.004105	-0.001578	-0.003211	-0.00506	0.003775	0.003692		3064	0.040515	0.019894	0.016456	0.022731	0.017394	0.011987	0.004855	0.012766	0.002972	0.008753		3064	0.029693	0.034999	0.016075	0.009518	0.022505	0.011357	0.027548	0.024161	0.023778
3072	0.015474	0.008833	0.003002	0.002522	0.003077	-0.00041	0.006036	-0.004929	0.004586	-0.001696	0.003649		3072	0.036567	0.023567	0.021304	0.020043	0.013061	0.016254	0.016087	0.001668	0.013571	0.006324		3072	0.029456	0.014078	0.026741	0.022857	0.012453	0.023181	0.012434	0.006619	0.020879
3080	0.006286	0.011521	0.001154	0.000658	0.007139	-0.0026	0.002606	0.003211	0.006484	0.001587	0.004778		3080	0.034593	0.025607	0.021304	0.007065	0.015723	0.015746	0.017549	0.011616	0.014132	0.008586		3080	0.030088	0.020334	0.021949	0.008076	0.016456	0.0159	0.021294	0.016643	-0.000145
3088	0.000967	0.003072	0.003002	0.002742	0.005416	0.007662	-0.000823	0.009559	0.005614	0.005581	0.006994		3088	0.031679	0.031014	0.020921	0.023652	0.005138	0.008584	0.015502	0.0023	0.004038	0.003811		3088	0.023612	0.022583	0.016771	0.01406	0.027931	-0.001336	0.025538	0.012466	0.024286
3096	0.009671	0.00192	0.001385	0.008884	0.008986	0.003557	0.003086	0.000896	0.009726	0.003119	0.007558		3096	0.033371	0.019792	0.022197	0.015359	0.015846	0.018234	0.012518	0.005405	0.003084	0.000419		3096	0.030246	0.026004	0.018626	0.005985	0.026241	0.025453	0.031196	0.017543	0.005437
3104	0.012089	0.00576	0.001154	0.007458	0.00837	0.003694	0.002606	0.007244	-0.001344	0.004596	0.002259		3104	0.032619	0.024791	0.016839	0.018814	0.015785	0.014882	0.011933	0.016964	0.0083	0.016878		3104	0.024402	0.029719	0.021795	0.028192	0.023128	0.019841	0.03008	0.024868	0.00348
3112	0.011605	0.00768	0.005772	0.001535	0.008247	-0.002463	0.001509	0.003883	0.003874	-0.004487	0.003779		3112	0.037131	0.019078	0.022962	0.015359	0.01108	0.006451	0.010705	0.003105	0.012674	0.003015		3112	0.025981	0.023072	0.018626	0.019828	0.032112	0.01797	0.014519	0.007004	0.011019
3120	0.010638	0.005376	-0.003463	0.0068	0.002216	0.005883	0.00535	0.002688	0.004112	0.00476	-0.00265		3120	0.036661	0.021526	0.022197	0.01413	0.006995	0.012139	0.014858	0.007763	0.018618	0.010177		3120	0.034273	0.027569	0.029291	0.023506	0.016011	0.01296	0.013253	0.017736	0.017471
3128	0.010155	-0.00192	0.001154	-0.000439	-0.004801	0.006294	-0.000274	0.002838	-0.000553	0.002079	0.007341		3128	0.032619	0.022852	0.016456	0.019121	0.01108	0.013866	0.011173	0.002415	0.020357	0.01847		3128	0.033404	0.023756	0.022877	0.026967	0.019481	0.018104	0.02524	0.013302	0.00029
3136	0.014507	0.006528	0.004849	0.002522	0.008986	0.001368	-0.00192	0.004107	0.00593	-0.000985	0.000999		3136	0.033559	0.01969	0.018497	0.014284	0.01238	0.015339	0.02258	0.003795	0.001234	0.012187		3136	0.028824	0.020628	0.025195	0.031221	0.024017	0.010355	0.000298	0.02731	0.017399
3144	0.017408	0.000768	0.004849	0.002632	-0.000739	-0.000547	0.006927	0.005153	-0.006958	0.003338	-0.003909		3144	0.026603	0.025709	0.02411	0.008985	0.013309	0.009701	0.012752	0.007878	0.012281	0.007539		3144	0.028508	0.027764	0.018703	0.021198	0.021349	0.018705	0.014742	0.011438	0.004277
3152	0.000967	0.012673	0.003694	0.004387	0.002708	0.003968	0.00535	0.008961	-0.000316	-0.002353	0.001129		3152	0.032055	0.019282	0.015946	0.005529	0.021356	0.004419	0.009067	0.007993	0.016599	-0.000377		3152	0.038853	0.026298	0.025272	0.017521	0.031044	0.00461	0.008041	0.016964	0.020009
3160	0.00677	0.008833	0.005541	0.005813	0.003447	0.002189	0.008093	0.002614	0.005772	0.008317	-0.001347		3160	0.029517	0.017956	0.019518	0.023499	0.012751	0.015085	0.01246	0.008453	0.008468	0.009968		3160	0.034747	0.025418	0.017389	0.019179	-0.001156	0.010422	0.011317	0.01992	0.005075
3168	0.01499	0.004224	0.002771	0.004935	0.000862	0.010398	0.006379	0.013442	0.00514	0.00684	0.005995		3168	0.028671	0.024485	0.015308	0.014975	0.013556	0.009854	0.015151	0.012191	-0.001738	0.000796		3168	0.026534	0.022876	0.020017	0.011825	0.000534	0.024651	0.024719	0.013559	0.001087
3176	0.005803	0.003456	0.001847	-0.001645	0.01194	0.010672	0.002332	-0.000971	0.001028	0.001094	-0.001129		3176	0.031021	0.028974	0.026534	0.015359	0.016218	0.010717	0.009535	0.027257	0.007346	0.011517		3176	0.023849	0.008994	0.020867	0.024443	0.016189	0.013829	0.020177	0.008611	0.018849
3184	0	0.003072	0.006003	0.008116	0.007386	0.002463	-0.000686	0.010231	0.001819	-0.000985	0.007993		3184	0.031867	0.022036	0.021814	0.014667	0.01337	0.015035	0.008424	0.012651	0.012674	-0.008292		3184	0.020453	0.020725	0.022258	0.023794	0.020637	0.003875	0.016752	0.002892	0.005365
3192	0.007253	0.008065	-0.007158	0.000439	0.003323	0.001915	0.00631	0.006124	0.003084	0.006949	0.003909		3192	0.030739	0.020404	0.015308	0.016127	0.010833	0.008736	0.006903	0.004543	0.002524	0.004314		3192	0.029851	0.023365	0.017776	0.025164	0.02295	0.023515	0.022113	0.017928	0.013194
3200	0.007737	0.00576	0.000924	-0.000329	0.000123	0.009714	-0.003567	0.004107	0.002609	-0.001587	0.004952		3200	0.033653	0.023057	0.017349	0.022731	0.01238	0.010768	0.010763	0.00391	0.010038	0.007664		3200	0.029693	0.01398	0.018085	0.027039	0.006316	0.017369	0.018241	0.003213	0.021894
3208	0.004352	-0.001536	0.006234	-0.000439	0.004431	0.006567	-0.000549	-0.00127	-0.007591	0.001915	-0.003519		3208	0.031397	0.023159	0.018752	0.014437	0.01498	0.008635	0.003861	0.006728	0.003309	0.002639		3208	0.025902	0.02141	0.022567	0.017377	0.020459	0.014897	0.026208	0.005462	0.009352
3216	0.009671	0.008833	0.006465	0.007787	0.003816	-0.002736	0.007064	0.005825	-0.0034	0.005581	0.001694		3216	0.033653	0.021424	0.021559	0.009983	0.014794	0.012495	0.007546	0.009028	0.008131	0.008418		3216	0.031509	0.018477	0.017003	0.019107	0.011742	0.014029	0.013253	0.02988	0.011672
3224	0.005803	0.006912	0.002078	0.000658	0.003077	-0.00342	0.001166	-0.004331	0.002609	0.005417	0.003605		3224	0.028765	0.021934	0.013905	0.019352	0.020303	0.016914	0.007137	0.010006	0.015141	0.002722		3224	0.023217	0.020041	0.027746	0.018026	0.014321	0.018371	0.010573	0.007197	0.026388
3232	0.011605	0.004224	0.00254	0.000658	0.000492	0.004925	0.002949	-0.000299	0.005535	0.000438	0.003866		3232	0.023971	0.023669	0.010461	0.012671	0.015661	0.013104	0.002983	0.013859	0.007066	0.012481		3232	0.029851	0.017402	0.013139	0.012258	0.018324	0.022714	0.017646	0.008161	0.005437
3240	-0.000484	0.010753	0.004156	0.010419	0.001354	0.006294	-0.004664	0.003809	0.001265	-0.003228	0.00126		3240	0.026133	0.021934	0.025896	0.013439	0.012442	0.009854	0.00819	0.013053	0.011104	0.003644		3240	0.032852	0.023169	0.019708	0.013339	0.014588	0.01757	0.00752	0.011438	0.024431
3248	0.012573	0.008449	0.006234	0.005045	-0.003077	0.002873	0.006859	0.011276	0.003716	-0.001094	0.00278		3248	0.029893	0.017241	0.017094	0.017202	0.010585	0.014171	0.01597	0.011788	-0.002187	0.002848		3248	0.020927	0.021116	0.023649	0.02228	0.01103	0.013361	0.016082	0.011053	-0.000145
3256	0.006286	0.000768	0.005311	0.001645	-0.001846	0.003831	0.006447	0.006721	-0.003321	-0.000875	-0.002389		3256	0.027637	0.019894	0.016201	0.017586	0.009966	0.018488	0.012986	0.00552	0.010599	0.004691		3256	0.026771	0.026004	0.022722	0.019973	0.012275	0.018906	0.008116	0.013944	0.014572
3264	0.006286	0.006528	0.004618	0.001755	-0.004062	0.003557	0.006584	0.001045	0.005377	-0.000492	0.00013		3264	0.026603	0.015711	0.01467	0.015205	0.013556	0.01153	0.007488	0.009488	0.003477	0.007664		3264	0.036721	0.032066	0.02535	0.024876	0.014588	0.017035	0.009977	0.024033	0.019719
3272	0.002418	0.004992	0.001154	0.009432	0.004308	-0.002873	0.000686	-0.002091	-0.001898	0.003775	-0.004735		3272	0.028671	0.023159	0.01416	0.018507	0.016651	0.018234	0.007371	0.014089	0.018394	0.008209		3272	0.027798	0.021996	0.02535	0.018891	0.034158	0.017503	0.011317	0.004948	0.016021
3280	0.004836	0.002304	0.00254	0.001535	0.004554	0.002052	0.004938	-0.00127	0.004112	0.00383	0.001607		3280	0.029329	0.019282	0.015181	0.012748	0.010771	0.010819	0.007195	0.008453	0.011328	0.015077		3280	0.026218	0.018184	0.022722	0.020261	0.015745	0.019507	0.026059	0.008032	0.007974
3288	0.009188	-0.002304	0.008774	-0.000658	0.000369	0.004241	-0.004733	-0.00127	0.005456	0.004924	-0.002042		3288	0.029235	0.02122	0.020028	0.019505	0.005571	0.003657	0.015326	0.003048	0.003589	0.002974		3288	0.029693	0.031479	0.020017	0.021991	0.016723	0.003006	0.007818	0.007069	0.016601
3296	0.007737	0.003456	0.004156	0.005922	0.0016	-0.007388	0.003704	0.002987	-7.9e-05	0.004323	0		3296	0.021809	0.018568	0.022452	0.006681	0.017208	0.009143	0.007546	0.015411	0.006225	0.009423		3296	0.024007	0.016619	0.021408	0.02502	0.015745	0.002205	0.017869	0.021141	0.023488
3304	0.011605	0.007296	0.004618	0.008445	-0.002216	0.006294	0.002949	0	0.005298	0.00394	0.003823		3304	0.031867	0.017139	0.014798	0.018738	0.021913	0.01412	0.006786	0.009776	0.01273	0.002764		3304	0.026613	0.023365	0.016539	0.026534	0.007472	0.014029	0.024942	0.015936	0.024793
3312	0.015474	0.009601	-0.000924	0.006361	0.012432	0.003694	0.000549	0.005003	0.006009	0.003557	-0.000652		3312	0.025005	0.024383	0.01837	0.013669	0.011018	0.013968	0.018777	0.009603	0.003701	0.000209		3312	0.021322	0.017499	0.019862	0.017882	0.011742	0.004877	0.006031	0.011888	0.00725
3320	0.007737	0.00384	0.001385	0.005922	0.001477	0.002052	0.003018	0.002091	-0.000237	0.003502	0.004344		3320	0.026415	0.014385	0.017222	0.010213	0.014794	0.01153	0.01129	0.008683	0.012898	0.005528		3320	0.023059	0.024734	0.018471	0.011609	0.014944	0.02425	0.015487	0.007775	0.009062
3328	0.014507	-0.000768	0.00254	0.000768	0.000246	0.003968	0.008436	0.005227	0.003637	0.001806	0.000261		3328	0.022749	0.020404	0.013012	0.017586	0.017332	0.01473	0.015443	0.005348	0.001122	0.007999		3328	0.02835	0.023365	0.00912	0.018386	0.024195	0.013227	0.013253	0.008868	0.020589
3336	0.011122	0.010369	0.000231	0.002522	-0.001723	-0.001095	0.001029	0.006422	0.004744	0.004377	0.003562		3336	0.026979	0.017853	0.017477	0.014821	0.009842	0.01285	0.009301	0.007706	-0.005608	0.017674		3336	0.02527	0.026591	0.016694	0.010671	0.018858	0.02278	0.010424	0.021206	0.003407
3344	0.007737	0.002304	0.004387	0.006251	0.005416	0.009167	-0.000274	0.001942	0.002214	0.003721	0.003432		3344	0.021527	0.018466	0.016711	0.014667	0.002043	0.017523	0.017607	0.006786	0.011721	0.004733		3344	0.024718	0.027373	0.017698	0.016872	0.011742	0.018705	0.012881	0.016643	0.013702
3352	0.003868	0.004608	0.004156	0.001535	0.005662	-0.003147	-0.002195	0.004929	0.0034	-0.000274	-0.00265		3352	0.024817	0.020608	0.024238	0.014514	0.006809	0.013358	0.006201	0.008971	0.006449	0.006198		3352	0.022822	0.025711	0.021254	0.025525	0.031311	0.01149	0.01437	0.019471	0.024866
3360	0.007253	0.007296	0.00254	0.004058	0.00874	0.007662	0.006516	-0.005153	0.00166	-0.002025	-0.002085		3360	0.029611	0.021322	0.01467	0.015435	0.003219	0.003454	0.010588	-0.00161	0.007795	0.005193		3360	0.026613	0.029231	0.022722	0.017016	0.019214	0.024651	0.010573	0.006747	-0.007829
3368	0.008221	0.007296	-0.000924	0.008993	0.001108	-0.004515	-0.00096	0.001942	0.008619	0.004706	0.001477		3368	0.025757	0.015915	0.008419	0.01198	0.010894	0.008838	0.008891	0.012018	0.015253	0.003057		3368	0.021006	0.021214	0.019708	0.011753	0.000267	0.024317	0.013327	0.010796	0.029651
3376	0.008704	0.001536	0.001385	0.0068	0.000739	0.00301	0.001852	0.007617	0.007195	0.002025	-0.000521		3376	0.022279	0.017139	0.017222	0.00791	0.006933	0.008533	0.009535	0.006383	0.00886	-0.000293		3376	0.022112	0.024147	0.022026	0.014853	0.019481	0.019908	0.013327	0.017414	0.00232
3384	0.005803	0.003072	0.005541	0.006471	-0.001723	0.00944	0.008642	0.003435	-0.000553	0.000547	-0.000348		3384	0.026509	0.023567	0.018752	0.007833	0.007057	0.010971	0.011933	0.013916	0.003813	0.015454		3384	0.032536	0.022974	0.016848	0.01644	0.018146	0.006146	0.006775	0.007583	0.011817
3392	0.012089	0.003072	0.009698	0.00351	0.005662	0.003147	0.004047	-0.004406	-0.00166	0.004979	0.005951		3392	0.025663	0.012548	0.021942	0.0182	0.014423	0.016	0.011348	0.005003	0.011552	0.006785		3392	0.017847	0.024734	0.027359	0.014204	0.009073	0.019373	0.004244	0.016001	0.008409
3400	0.002418	0.006144	0.005772	0.00351	0.008863	0.003284	0.007613	0.005601	0.006247	0.001258	0.00808		3400	0.029987	0.015915	0.017477	0.011596	0.01269	0.01412	0.009652	0.012018	-0.000561	0.010093		3400	0.025034	0.023365	0.016926	0.014925	0.016901	0.023114	0.018316	0.013559	0.023561
3408	0.002418	0.001536	-0.004387	0.007238	-0.007878	0.00602	0.003841	0.001718	0.001423	0.000547	0.003171		3408	0.021527	0.017547	0.01365	0.012748	0.013866	0.014374	0.006435	0.014204	0.010487	0.010219		3408	0.021954	0.023658	0.029059	0.014925	0.010052	0.026121	0.009083	0.020691	0.020226
3416	0.010155	0.006528	0.003694	0.000329	0.005047	0.002463	0.001783	0.004929	0.002767	0.004268	0.00152		3416	0.025475	0.020302	0.012884	0.014898	0.009966	0.012444	0.011933	0.010868	0.010879	0.005822		3416	0.026534	0.030306	0.01623	0.014493	0.012542	0.017436	0.020401	0.011695	0.007974
3424	0.005319	0.006912	0.006003	0.005045	0.000246	0.00041	0.003429	0.004705	0.003479	0.004924	0.000999		3424	0.025569	0.017956	0.0199	0.012748	0.012566	0.008838	0.011641	0.002473	0.011945	0.006533		3424	0.030246	0.029915	0.019708	0.012474	0.019836	0.014497	0.015412	0.003791	0.016964
3432	0.007253	0.00576	0.002771	0.007129	0.003939	0.006294	0.005281	0.001867	-0.001502	0.002572	-4.3e-05		3432	0.026321	0.019282	0.013395	0.009983	0.004828	0.011022	0.005674	0.012306	0.005496	0.008292		3432	0.016821	0.015544	0.018549	0.013916	0.01361	0.006614	0.022783	0.016836	0.00406
3440	0.010155	0.00384	0.003694	0.007896	-0.000985	-0.002052	0.010562	0.000149	0.007591	0.005362	0.003649		3440	0.022279	0.019792	0.015691	0.009369	0.007799	0.016203	0.009418	0.008223	0.012562	0.003937		3440	0.027482	0.015837	0.018239	0.023145	0.027842	0.001069	0.019582	0.008418	0.014354
3448	0.009188	0.006912	0.001847	0.008555	0.000985	0.004241	0.001166	0.002614	0.004033	-0.001204	0.003171		3448	0.025287	0.016833	0.011736	0.009138	0.015104	0.01092	0.003042	0.010638	0.004991	0.005151		3448	0.023375	0.01877	0.015921	0.022929	0.010407	0.012626	0.009083	0.019149	0.016021
3456	0.005803	-0.00384	0.004849	0	-0.004924	-0.004652	-0.001372	0.000448	0.003479	0.000109	0.001781		3456	0.022749	0.019282	0.015563	0.015896	0.003962	0.008127	0.007488	0.005175	0.022095	-0.009507		3456	0.015873	0.019259	0.023186	0.017305	0.004181	0.014897	0.013849	0.014587	0.024793
3464	0.013056	0.006912	0.001616	0.007677	0.004554	0.013271	-0.00144	0.002166	-0.000474	0.006347	-0.004909		3464	0.021433	0.016833	0.011226	0.010521	0.013804	0.018488	0.009593	0.009661	0.003869	0.005528		3464	0.019979	0.011438	0.019708	0.030139	0.000267	0.01944	0.01638	0.01086	0.005292
3472	0.002901	-0.000768	0.00254	0.002084	0.002708	-0.00041	0.005144	0.000224	0.004428	-0.000985	0.001477		3472	0.030457	0.016833	0.015946	0.010137	0.015599	0.005993	0.016496	0.005405	0.001851	0.002345		3472	0.031746	0.012513	0.01453	0.014565	0.013965	0.025787	0.021815	0.022041	0.012179
3480	0.002418	0.006912	0.007619	0.006251	-0.000123	-0.000137	-0.002743	-0.000299	0.00506	-0.002353	0.000652		3480	0.026039	0.013773	0.015181	0.021041	0.006995	0.007568	0.013688	0.006901	-0.002243	-0.000293		3480	0.027798	0.014762	0.00997	0.014493	0.02037	0.026989	0.020922	0.007711	0.016384
3488	0.010638	-0.002304	-0.002078	0.004716	0.002831	0.000684	-0.003429	0.001419	0.008856	-0.006457	-0.001086		3488	0.019553	0.017547	0.01365	0.006527	0.011947	0.008685	0.009184	0.004083	0.005384	0.009298		3488	0.023217	0.023267	0.016153	0.018963	0.011831	0.01944	0.016678	0.000321	0.00464
3496	0.010638	0.00384	0.008081	0.006471	0.000862	-0.00041	-0.004595	0.001718	0.005219	0.003557	0.000652		3496	0.014946	0.015303	0.007526	0.010521	0.010833	0.009295	0.007429	0.009661	0.00701	0.007036		3496	0.024718	0.030697	0.020635	0.018026	0.004626	0.017703	0.018241	0.015037	0.011962
3504	0.008704	0.004224	0.003694	0.003619	-0.002954	0.000821	-0.000823	0.00463	0.00506	0.001915	0.003345		3504	0.023689	0.018772	0.016839	0.019429	0.014794	0.009905	0.008073	0.008626	0.005664	0.009046		3504	0.023454	0.019161	0.017467	0.010167	0.022327	0.004342	0.008339	0.010731	0.015586
3512	0.012573	0.006528	0.002078	0.003729	-0.005293	0.003284	0.006104	0.000971	0.000712	0.003502	-0.003041		3512	0.020869	0.017139	0.017859	0.007679	0.014732	0.011784	0.006669	0.011558	-0.000617	-0.001801		3512	0.02914	0.027666	0.013293	0.010527	0.020815	0.017302	0.016976	0.008418	0.019936
3520	0.003868	0.001536	0.003233	0.005374	0.002339	-0.001095	0.00192	0.004182	-0.002135	-0.000657	-0.007862		3520	0.021339	0.009488	0.013139	0.011058	0.00978	0.007466	0.005499	0.012996	0.004879	0.007204		3520	0.02914	0.018966	0.016848	0.012546	0.007472	0.019707	0.023006	0.026539	0.022111
3528	0.001934	0.002304	0.003233	0.007458	-0.000369	0.000274	-0.004252	0.00112	-0.00087	0.00383	0.000565		3528	0.022937	0.018772	0.010843	0.010905	0.009842	0.01026	0.007663	-0.000748	0.003309	0.005193		3528	0.0199	0.020628	0.015612	0.017521	0.023305	0.004409	0.01906	0.010731	0.012397
3536	0.009188	0.004608	0.009005	0.005813	-0.001354	-0.004378	0.000823	-0.002614	0.000237	-0.007113	0.002476		3536	0.020399	0.015609	0.013777	0.017893	0.006314	0.008482	0.012694	0.012018	0.005384	0.008628		3536	0.017768	0.025613	0.021331	0.023073	0.008362	0.018839	0.014221	0.012723	-0.002247
3544	0.002418	0.006144	0.005311	-0.004387	0.005416	0.007388	-0.005007	0.003211	0.007354	-0.006402	-0.003171		3544	0.018707	0.016119	0.00944	0.014667	0.008604	0.015187	0.006435	0.004888	0.006057	0.010554		3544	0.025192	0.02053	0.016539	0.021126	0.012097	0.023916	0.009605	0.01478	0.017181
3552	0.001934	0.013441	-0.002078	0.008445	0.009232	0.000547	0.000206	-0.001045	-7.9e-05	0.002955	-0.003692		3552	0.026979	0.016833	0.012884	0.013516	0.011575	0.007263	0.00971	0.006901	0.006617	0.005612		3552	0.020927	0.018477	0.02164	0.015214	0.017613	0.014563	0.008637	0.00604	0.009859
3560	0	0.00384	0.004618	0.005264	0.000246	-0.00561	-0.002058	0.007916	0.002451	0.003392	-0.000217		3560	0.021151	0.02071	0.017604	0.01029	0.011575	0.009092	0.004153	0.007418	-0.002411	0.001382		3560	0.021243	0.020139	0.022026	0.015286	0.009874	0.003808	0.006403	0.004562	0.002175
3568	0.011122	0.001152	0.006465	-0.004277	0.004185	0.004652	0.009671	0.003659	0.00166	0.005964	-0.002259		3568	0.022091	0.017241	0.016201	0.011596	0.016837	0.007009	0.013396	0.015986	0.00701	-0.000503		3568	0.021638	0.014566	0.009893	0.013772	0.010674	0.011156	0.016529	0.0169	0.005872
3576	0.007253	-0.000384	-0.000924	-0.00011	0.002216	-0.001505	0.002743	-0.000747	0.007274	0.008591	0.002997		3576	0.025851	0.016731	0.011609	0.008678	0.016094	0.009346	0.009886	0.012248	0.000729	0.004314		3576	0.026613	0.023169	0.016926	0.009157	0.011831	0.003273	0.003872	-0.000193	-0.00203
3584	0.008704	0.004992	0.005311	0.002413	0.006032	0.00342	0.00096	0.006721	0.000712	-0.000164	0.004909		3584	0.023595	0.012038	0.013267	0.009215	0.005509	0.01412	0.007605	0.019264	0.008356	0.006785		3584	0.030956	0.023854	0.012366	0.017737	0.001779	0.006747	0.012136	0.019471	0.022764
3592	0.004352	-0.005376	0.001154	-0.004826	-0.000246	-0.003831	-0.001646	-0.004033	0.002926	0.000657	0.003649		3592	0.019741	0.014079	0.016839	0.01221	0.011699	0.008178	0.015151	0.008913	0.00415	0.005822		3592	0.017452	0.019943	0.015534	0.028553	0.021349	0.020175	0.00886	0.019406	0.00609
3600	0.011122	-0.003072	0.008081	0.007019	-0.006647	0.016692	-0.000823	-0.00127	0.002688	0.006183	-0.001911		3600	0.020963	0.012548	0.010716	0.013362	0.012628	0.012089	0.010939	0.004945	-0.001458	0.005738		3600	0.024876	0.02532	0.023495	0.003677	0.008895	0.022981	0.021964	0.007647	0.011019
3608	0.011605	0.001152	0.000231	0.000219	0.010094	0.003284	-0.008025	0.003286	-0.007037	-0.002298	-0.001868		3608	0.015698	0.014997	0.015946	0.011442	0.012504	0.004013	0.00895	0.00644	-0.004711	0.003602		3608	0.024481	0.017304	0.025813	0.015502	0.017168	0.018772	0.005212	0.018507	0.010512
3616	0.002418	0	0.000924	0.002742	0.00997	-0.004789	0.000137	-0.002315	0.002847	0.004377	-0.004257		3616	0.018989	0.010814	0.017732	0.015435	0.006252	0.011377	0.008014	0.006038	0.008075	0.007957		3616	0.025902	0.017402	0.020867	0.015502	0.017524	0.004543	0.009456	0.009446	0.003407
3624	-0.000484	0.003456	-0.000231	-0.001426	0.001477	0.009714	0.010425	0.006273	0.001423	0.006566	0.003475		3624	0.021903	0.014181	0.015053	0.002304	0.009533	0.011225	0.007195	0.006843	0.003869	0.002974		3624	0.014373	0.012122	0.009197	0.015358	-0.002313	0.015231	0.018911	0.01735	0.010657
3632	-0.000484	0.00192	0.00508	0.00658	0.009355	0.000821	0.004047	-0.002987	0	0.002189	0.005169		3632	0.022749	0.014589	0.008292	0.013055	0.012628	0.005993	0.005908	0.004255	0.003421	-0.001005		3632	0.021243	0.023658	0.023263	0.015574	0.00596	0.024785	0.011094	0.014266	0.010439
3640	-0.002901	0.008449	-0.003925	0.005922	-0.003077	-0.002326	0.008093	0.00336	0.001502	0.002736	-0.000261		3640	0.021527	0.010508	0.016584	0.014744	0.011637	0.010311	0.010412	0.00276	-0.006113	0.007329		3640	0.016189	0.01701	0.023649	0.016367	0.020726	0.007549	-0.000372	0.017093	0.013339
3648	0.001934	0.004224	-0.001154	0.001097	-0.000246	0.003557	0.003224	-0.007318	0.001186	0.006949	-0.000434		3648	0.018331	0.013773	0.01365	0.014207	0.010028	0.013663	0.00351	0.002588	0.004879	0.000754		3648	0.024876	0.019454	0.021872	0.011392	0.015478	0.005879	0.014816	0.007647	0.022764
3656	0.008221	0.003072	-0.000231	0.0034	-0.0032	0.001368	0.003841	0.007244	-0.002767	-0.001915	0.003649		3656	0.021715	0.014793	0.007399	0.011135	0.00879	0.007873	0.009827	0.002128	0.010823	0.002178		3656	0.030404	0.016033	0.018626	0.016295	0.009696	0.007148	0.017944	-0.000707	0.011527
3664	0.008221	0.000384	0.000231	0.00658	0.005662	0.009304	-0.001097	-7.5e-05	7.9e-05	0.003338	0.001868		3664	0.01692	0.011018	0.009057	0.00622	0.00619	0.011885	0.00778	0.010523	-0.00129	0.008879		3664	0.024007	0.016815	0.013911	0.01269	0.022327	0.017503	0.008935	0.019856	0.012397
3672	0.004836	0.002304	-0.002771	0.007238	0.002339	-0.003968	0.002812	-0.002539	0.000158	-0.001915	0.001651		3672	0.019741	0.014385	0.015691	0.014591	0.017084	0.002184	0.001345	0.002128	0.005496	0.001717		3672	0.025507	0.015935	0.015148	0.016656	0.015211	0.016701	0	0.008225	0.014427
3680	0.010155	0.004992	-0.005772	0.001645	0.004924	0.003557	-0.000274	-0.005227	0	0.003119	-8.7e-05		3680	0.020211	0.012752	0.011609	0.01198	0.007428	0.004317	0.018894	-0.00322	0.010711	0.003727		3680	0.029456	0.023756	0.016539	0.008364	0.018502	0.011891	0.022634	0.019599	0.025373
3688	0.014023	0.001536	0.005541	0.005045	-0.006032	0	0.001097	0.005153	0.001977	-0.001532	0.002476		3688	0.018049	0.009488	0.011226	0.012594	0.013309	0.004927	0.0148	0.010178	0.003757	-0.012564		3688	0.026455	0.02444	0.020172	0.005191	0.019481	0.01296	0.000819	0.011888	0.006525
3696	0.002901	0.005376	0.002078	0.007348	-0.0016	0.003968	0.001852	-0.000523	0.006721	-0.001751	-0.004257		3696	0.019741	0.017139	0.003827	0.006297	0.017889	0.004521	0.007605	0.00345	0.004318	0.006408		3696	0.017452	0.010656	0.016385	0.017233	0.021171	0.007282	0.012732	0.012916	-0.001232
3704	0.00677	0.008065	0.003233	0.001206	0.006155	-0.004241	0.003292	0.000224	0.0034	0.003502	-0.004214		3704	0.017108	0.016935	0.013139	0.004992	0.005014	0.012038	0.002164	0.007533	0.00129	0.002932		3704	0.018242	0.022876	0.01878	0.013411	0.007472	0.010956	0.022187	0.020691	-0.001087
3712	-0.004352	-0.005376	0.001847	0.005593	0.004185	0.001231	0.003429	0.000149	-0.002056	0.007606	0.00543		3712	0.017955	0.013263	0.012629	0.005376	0.004024	0.005282	0.009184	0.00253	0.006954	0.008125		3712	0.015399	0.023072	0.017544	0.006273	0.009073	0.0163	0.012062	0.015679	0.011164
3720	0.006286	-0.003456	-0.000462	0.003181	0.006524	0.007935	0.006653	0.006721	0.00174	0.005034	0.000738		3720	0.014382	0.009998	0.011736	0.004761	0.003466	0.00386	0.006025	0.009776	0.020245	0.005361		3720	0.019979	0.009581	0.010665	0.012185	0.016545	0.005478	0.005956	0.003084	-0.006235
3728	0.012573	0.00384	-0.001847	0.003619	0.010217	0.003147	0.00679	0.008812	-0.002372	0.006621	0.003084		3728	0.021433	0.018772	0.01365	0.01029	0.008542	0.011377	0.006786	0.005808	0.003309	0.002513		3728	0.024165	0.018477	0.01337	0.009878	0.016901	0.011891	0.016529	0.012466	0.003842
3736	0.002901	0.00576	0.000924	-0.002084	-0.001969	0.006978	-0.002812	-0.002315	-0.001819	0.002626	0.001564		3736	0.018989	0.009896	0.012629	0.004224	0.002352	0.012597	0.002808	0.004255	0.010038	-0.000168		3736	0.025981	0.01134	0.011129	0.019107	0.007561	0.022647	0.009307	0.019406	0.006307
3744	0.009671	0.001152	-0.00254	-0.000658	0.009109	-0.001505	0.003909	0.002763	-0.001186	0.0029	0.000912		3744	0.016732	0.008468	0.013395	0.010905	0.012256	0.013765	0.008891	0.011558	0.010823	0.004439		3744	0.024244	0.010949	0.018935	0.015935	0.011831	0.021979	0.00484	0.017093	0.018849
3752	-0.002418	0.008065	0.004387	0.00351	0.002831	0.001779	0.001303	0.005451	0.003479	0.000766	-0.000348		3752	0.016262	0.014283	0.011736	0.009983	0.013989	0.0064	0.010939	0.000748	0.008748	0.005403		3752	0.026218	0.0131	0.018549	0.012185	0.024462	0.006213	-0.014519	0.014844	0.004857
3760	0.012089	0	0.007389	-0.00011	0.003816	0.000958	0.001852	0.004854	-0.000791	0.002462	-0.004083		3760	0.022937	0.016221	0.005103	0.01006	0.012751	0.004317	0.01205	0.011501	0.010375	-0.008334		3760	0.015478	0.024929	0.017003	0.015574	0.01441	0.006146	0.006031	0.006297	0.002102
3768	0.003868	-0.000768	0.003925	0.001645	-0.007016	0.00862	0.000686	-0.001867	0.003242	0.003009	0.002606		3768	0.018049	0.013263	0.010588	0.01198	0.010894	0.009651	0.005031	-0.002358	0.001963	0.000293		3768	0.013425	0.011243	0.012984	0.010527	0.017435	0.010088	0.029112	0.008354	0.010077
3776	0.005319	0.006912	0.007619	0.006251	-0.003077	-0.000684	0.001783	-0.000821	0.001977	0.004487	0.004431		3776	0.018801	0.016731	0.015691	0.002457	0.007057	0.013104	0.00702	0.010006	0.001346	0.001927		3776	0.027166	0.018868	0.015457	0.013411	0.006582	0.013495	0.013402	0.013687	0.012469
3784	0.002418	-0.006144	0.004156	0.002084	0.004308	0.008893	0.003978	0.008887	0.000395	-0.001696	0.006255		3784	0.018143	0.011018	0.00995	7.7e-05	0.008171	0.000559	0.012986	0.000863	0.011552	0.001089		3784	0.020137	0.017499	0.00827	0.017088	0.005159	0.022513	0.010945	0.0178	-0.002682
3792	0.00677	0.003456	0.00785	0.007896	0.005908	0.00643	0.002195	-7.5e-05	0.001581	-0.004268	0.004648		3792	0.01645	0.014895	0.012629	0.007295	0.005076	0.008533	0.001287	0.002703	0.003421	0.004439		3792	0.018953	0.014762	0.020094	0.0199	0.010229	0.026187	0.007371	0.006554	0.010584
3800	0.005319	0.011905	0.005541	-0.001645	0.004924	0.001368	0.00048	0.002464	0.004428	0.001313	0.000912		3800	0.017202	0.011732	0.008292	0.007295	0.009223	0.00767	0.003451	-0.006095	0.010375	-0.002178		3800	0.022428	0.024538	0.020713	0.020333	0.01103	0.01463	0.013923	0.019406	0.012034
3808	0.002418	0.005376	-0.001154	0.007019	-0.000123	-0.000274	0.003018	0.001045	0.005851	0.000711	0.001086		3808	0.017955	0.009386	0.015818	0.00837	0.014299	0.008228	0.008307	0.004715	-0.000168	-0.000419		3808	0.021875	0.017793	0.015766	0.016656	0.01699	0.010956	0.001564	0.02127	0.008264
3816	0.001451	-0.001536	-0.003694	-0.000877	0.00357	0.005473	0.003772	0.001419	0.006879	0.001806	-0.003171		3816	0.018519	0.011936	0.012502	0.008601	0.003714	0.011733	0.004972	-0.004945	0.000785	0.005822		3816	0.022349	0.017597	0.025968	0.024299	0.000623	-0.001269	0.01504	0.015936	-0.005872
3824	0.002901	0.002688	0.005772	0.001206	-0.001846	0.011082	0.004664	-0.00575	-0.009409	0.000164	-0.003258		3824	0.015698	0.014181	0.014288	0.010367	0.006376	0.001727	-0.000526	0.010466	0.00286	0.006031		3824	0.019585	0.013491	0.00085	0.008869	0.021971	0.004276	0.003276	0.001671	-0.001522
3832	0.005319	0.004608	0.009928	0.005484	0.003939	0.008209	0.004047	0.003809	0.003479	0.007989	0.000304		3832	0.016638	0.016731	0.010971	0.012748	0.008047	-0.002438	0.000409	0.006325	0.005384	0.008628		3832	0.022822	0.020725	0.010743	0.018675	0.016723	0.010021	0.004393	0.013559	0.003262
3840	0.003385	0.008065	-0.000924	0.003619	0.003816	0.007935	-0.003086	0.000224	0.000712	-0.003392	0.001955		3840	0.01739	0.018262	0.011481	0.011212	0.006995	0.001524	0.005499	0.009201	-0.00314	0.005193		3840	0.026455	0.006746	0.00997	0.022352	0.018502	0.007282	0.009902	0.018699	0.004567
3848	0.012573	0.000768	-0.003463	0.001864	0.001231	-0.002873	0.003841	0.003584	0.004033	0.001587	0.004735		3848	0.015416	0.011936	0.005358	-0.00215	0.011575	0.010463	0.008599	0.008338	0.005776	0.003937		3848	0.030325	0.017988	0.021795	0.017665	0.00845	0.010956	0.013625	0.013302	0.010294
3856	0.011122	0.006528	0.001616	0.003619	0.00997	0.001368	0.001235	-0.006049	-0.005377	-0.005034	0.003649		3856	0.015698	0.015609	0.014415	0.007526	0.007676	0.011022	0.011114	-0.000288	0.009758	0.002722		3856	0.018716	0.01574	0.013525	0.007859	0.012631	0.002739	0.001787	0.014073	0.007974
3864	0.002901	0.006144	0.003463	0.005374	0.000246	-0.004241	0.006584	0.001718	0.01194	0.011545	-0.001086		3864	0.019459	0.009692	0.010461	0.00983	0.015166	0.005638	0.01363	0.00253	-0.005328	0.007622		3864	0.025902	0.015446	0.017235	0.00548	0.015389	0.020509	0.01087	0.008289	0.014644
3872	0.001934	0.00384	0.007158	-0.001316	0.00997	0.002463	0.004938	0.002763	0.004507	0.005143	0.005343		3872	0.016074	0.009998	0.020666	0.009369	0.008666	0.016	0.00778	0.013226	0.004486	0.006157		3872	0.016742	0.019552	0.017389	0.01406	0.019747	0.010822	0.010573	0.012531	-0.00319
3880	0.003385	0.002688	0.003233	0.003619	0.00517	0.001915	0.00048	-0.00112	0.000474	0.000383	0.003128		3880	0.017484	0.012344	0.007144	0.01628	0.005447	0.007213	0.011933	0.002703	0.007627	0.009465		3880	0.013346	0.019259	0.014762	0.024082	0.023661	0.006814	0.027101	0.010796	0.009932
3888	0	-0.002304	0.004618	-0.002632	0.003693	0.00041	0.005281	0.007244	0.009488	-0.008755	0.000434		3888	0.019271	0.016833	0.014543	0.007219	0.004209	0.013104	0.011582	0.003278	0.007627	0.011517		3888	0.012319	0.010363	0.019476	0.016728	0.015567	0.008217	0.011615	0.011695	0.004567
3896	0.003385	0.00384	-0.000924	0.007348	0.011571	-0.000547	-0.001303	-0.003958	0.003637	-0.002025	0.003605		3896	0.016638	0.009488	0.008419	0.007756	0.000557	0.006908	0.00234	0.00598	0.000897	0.003434		3896	0.029693	0.015153	0.011284	0.029274	0.00934	0.012092	0.012583	0.017029	0.005582
3904	0.002901	0.00384	0.001154	0.00011	0.001354	-0.001915	-6.9e-05	0.003734	-0.008777	0.00487	-0.000825		3904	0.014758	0.013059	0.002934	0.012594	0.007057	0.004521	0.005089	0.004428	0.013515	0.004607		3904	0.021559	0.014566	0.013757	0.010167	0.010763	0.009152	0.013923	0.003599	-0.002392
3912	-0.002901	0.001152	0.004849	-0.000877	-0.000862	0.009851	0.005007	0.005302	0.004981	-0.001368	0.000869		3912	0.016168	0.013161	0.010205	0.01436	0.008233	0.007466	0.005265	0.008856	0.017441	0.001005		3912	0.015162	0.010852	0.012907	0.019684	0.006316	0.021511	0.012955	0.018956	-0.005945
3920	0.001934	0.00768	0.000231	0.003839	-0.002954	-0.002052	-0.003155	-0.000896	0.002135	-0.001423	0.004083		3920	0.017861	0.017037	0.012629	0.015589	0.011823	0.013206	0.00076	0.002415	0.001234	0.003267		3920	0.0169	0.017304	0.016848	0.009878	0.005871	0.012292	0.003946	0.020563	0.00696
3928	-0.001451	0.00768	0.00254	-0.000987	0.001231	0.004652	0.006379	0.000448	0.007116	0.005253	0.005647		3928	0.017202	0.008264	0.006123	0.01605	0.00978	-0.000152	0.004446	0.003335	0	-0.000419		3928	0.022822	0.014957	0.015612	0.015286	0.016723	0.00815	0.0102	0.008675	0.010802
3936	0	-0.000384	0.003694	0.007019	0.001354	0.000684	0.004184	0.003435	-0.003637	0.002353	0.003823		3936	0.014758	0.010814	0.002679	0.016127	0.006623	0.009549	0.002632	-0.00207	0.001234	0.009423		3936	0.020532	0.019357	0.020326	0.017954	0.003469	0.019173	0.013849	0.00784	0.017326
3944	0.007737	0.005376	0.004156	0.004168	-0.00357	0.007799	0.001578	0.001494	0.002767	0.008153	0.002172		3944	0.016168	0.012855	0.008164	0.011519	0.00978	0.008889	0.006025	0.006958	0.003813	-0.000377		3944	0.012714	0.01398	0.016539	0.013916	0.014855	0.032734	0.008264	0.014523	0.006815
3952	0.003385	0.00576	0.007619	0.005813	-0.001969	0.001779	0.001303	-0.002016	-0.001819	-0.000711	0.003171		3952	0.015134	0.014691	0.006378	0.009369	-0.000371	0.001575	0.00468	0.00207	0.009141	-0.002303		3952	0.018242	0.032066	0.005024	0.018314	0.013699	-6.7e-05	0.008488	0.023262	0.022329
3960	0.008221	-0.000768	0.006003	0.006471	-0.001108	0.001095	0.001097	0.000523	-0.001502	-0.001368	8.7e-05		3960	0.013442	0.012038	0.007271	0.019505	0.008109	0.006959	0.008014	0.017884	0.000393	0.007832		3960	0.01303	0.008505	0.009661	0.009013	0.014499	0.021845	0.01437	0.020627	0.012614
3968	-0.000967	0.008449	-0.002771	0.004935	0.005047	-0.000958	0.002332	-7.5e-05	-0.00087	0.002353	0.000825		3968	0.014852	0.008162	0.009185	0.006604	0.009285	0.001676	0.010412	-0.000518	-0.000561	-0.009926		3968	0.0184	0.015544	0.00796	0.019179	0.025796	0.020309	0.011615	0.010731	0.014064
3976	-0.001451	0.011521	0.003002	0.008664	0.001969	0.0026	0.011385	0.000971	0.00253	0.006949	0.002085		3976	0.015792	0.010202	0.012629	0.01029	0.005076	-0.004317	0.002866	0.007763	-0.002411	0.004104		3976	0.01919	0.010852	0.018008	0.011537	0.021349	0.011357	0.020401	0.020242	0.016166
3984	0.011605	0.00576	0.006234	0.007567	0.006524	0.004241	0.005693	-0.002016	0.001265	0.007496	0.003041		3984	0.016826	0.011528	0.007144	0.003456	0.011452	0.00447	0.005323	0.006843	0.004094	0.003141		3984	0.01382	0.016228	0.018317	0.013195	0.017701	0.016434	0.005435	0.016193	0.013919
3992	0.003385	0.004608	0	0	-0.000615	-0.000821	-0.002401	-0.007916	-0.002293	0.005745	0.004735		3992	0.014476	0.013671	0.007144	0.000154	0.007923	0.009295	-0.000292	0.005118	0.008131	0.00268		3992	0.012793	0.015153	0.016385	0.013916	0.014054	-0.003073	0.002457	0.020756	0.017616
4000	0.010638	0.009217	0.007619	0.004606	-0.004924	0.004925	0.000823	0.000821	0.004507	0.006894	0.004822		4000	0.020399	0.005713	0.016711	0.003302	0.006128	0.007822	0.005031	0.004773	0.006786	-0.004733		4000	0.016189	0.012416	0.012752	0.013555	0.015211	0.011357	0.009158	0.005526	0.010729
4008	0.009671	-0.000384	0.006234	0.002084	0.008247	0.00041	0.004664	0.003584	0.005219	0.001368	0.001868		4008	0.015416	0.010304	0.005996	0.012517	0.013123	0.004165	-0.003159	0.00621	-0.010375	-0.008879		4008	0.02148	0.016913	0.022336	0.010022	0.005426	0.005612	0.015263	0.005591	0.009207
4016	0.003385	-0.005376	-0.000462	0.00329	-0.001477	-0.000684	0.003086	0.008214	-0.001581	0.005909	-4.3e-05		4016	0.016638	0.012446	0.003955	0.00215	0.006933	0.010819	0.008891	0.00575	0.005103	0.005822		4016	0.008608	0.024636	0.014993	0.014132	0.007294	0.014229	0.00484	0.007583	0.012542
4024	0.007253	0.006912	0.003002	-0.00011	-0.004554	-0.001915	0.000549	0.00336	-0.003005	0.006785	4.3e-05		4024	0.010716	0.008978	0.009823	0.010137	0.005385	0.008584	0.002632	0.011501	0.004318	0.002303		4024	0.019348	0.013882	0.012675	0.008724	0.017079	0.020442	0.025315	0.009767	0.016964
4032	-0.003385	-0.000384	-0.000693	-0.002413	-0.003077	-0.00342	-0.00192	0.003435	-0.004112	-0.00104	0.003692		4032	0.01363	0.00857	0.009823	0.007756	0.002847	-0.001524	0.006318	0.006095	0.006169	0.007455		4032	0.02148	0.013589	0.015071	0.023578	0.006494	0.025853	0.009009	0.00694	0.012977
4040	0.004836	-0.001152	0.006465	0.008335	0.009109	0.001642	-0.003498	-0.000821	0.00506	0.001204	-0.002997		4040	0.014946	0.012957	0.010971	0.005683	0.002847	0.007974	0.008599	0.011328	-0.001234	-0.00067		4040	0.022349	0.022192	0.019244	0.003677	0.010052	0.010889	0.010424	0.008932	-0.000217
4048	0.004352	-0.001152	0.014546	0.001535	0.000985	-0.003694	0.003978	0.002987	0.001977	0.004815	0.004431		4048	0.010904	0.010304	0.005868	0.008754	0.007985	0.010565	0.010061	0.004888	0.017665	0.01269		4048	0.029298	0.028351	0.005951	0.017016	0.01103	0.00501	-0.003499	0.012723	0.013049
4056	0.002418	0.006912	0.000924	0.008555	0.000246	0.003147	0.002401	0.002166	0.00174	0.000274	0.007167		4056	0.015886	0.010916	0.014415	0.006681	0.012442	0.011377	0.013396	0.006498	0.000841	0.001298		4056	0.017373	0.017206	0.016771	0.014565	0.009429	0.012426	0.032611	-0.007968	0.010077
4064	0.003868	0.004992	-0.004156	0.002742	-0.003447	0.005062	-0.00192	-0.001419	-0.000395	0.001313	-0.004778		4064	0.012784	0.006733	0.007526	0.00599	0.007304	0.006959	0.007312	-0.002185	-0.001402	0.00268		4064	0.019743	0.014469	0.00997	0.022136	0.013343	0.013962	0.021741	0.004241	0.015369
4072	0.004836	-0.00384	0	0.000439	-0.001354	0.010125	-0.002332	0.000597	0.00087	0.004541	0.006038		4072	0.014758	0.012038	0.00893	0.010905	0.004643	0.006654	0.002047	0.012478	0.002299	0.004691		4072	0.014531	0.028155	0.020558	0.016944	0.019925	0.009419	0.009232	0.009446	0.010802
4080	0.002901	-0.002688	0.002771	-0.00011	0.000246	-0.004241	-0.002881	0.004033	0.009647	0.004323	0.000391		4080	0.016826	0.007039	0.002934	0.008908	0.00749	-0.000102	0.004738	0.010121	0.004038	-0.000419		4080	0.016663	0.01965	0.014298	0.017593	0.018858	0.026388	0.009381	0.015422	0.003915
4088	0.004836	0.00768	0.005772	0.012832	-0.005539	0.009167	-0.001989	0.000149	0.002767	-0.006183	0.000217		4088	0.01598	0.012752	0.008419	0.015589	0.016032	0.006197	0.007371	0.001553	0.013179	0.002471		4088	0.018716	0.021801	0.013989	0.013916	0.008895	0.018505	0.009977	-0.005783	0.00667
4096	0	0.005376	0.00254	-0.002852	-0.001354	-0.003694	0.004527	0.001792	0.002056	0.003009	-0.000869		4096	0.01645	0.012446	0.017859	0.012364	-0.000557	0.006349	0.008307	0.011903	0.005496	-0.000419		4096	0.022901	0.016326	0.014916	0.018819	0.024106	0.009019	0.012508	0.004819	0.012904
4104	0.007737	-0.004224	0.007158	0.002852	-0.001969	0.000958	0.000892	0.007393	0.012493	0.000492	0.00278		4104	0.018707	0.006427	0.007782	0.003456	0.009533	0.005689	0.004914	0.010638	0.006842	0.006157		4104	0.021717	0.006354	0.01082	0.017882	0.014766	0.016501	0.011019	0.013687	0.015369
4112	-0.004836	0.002304	0.001616	-0.000877	0.002339	-0.00041	0.000892	0.006198	0.000553	-0.002736	-0.001868		4112	0.015134	0.01061	0.011098	0.005606	0.007366	0.010006	0.016438	0.005233	0.001626	0.006366		4112	0.011293	0.016033	0.00997	0.010022	0.011297	0.012827	0.009754	0.003984	-0.015659
4120	-0.006286	0.003456	0.00254	-0.002084	0.001846	0.009851	0.007819	0.005227	0	0.001915	-0.006907		4120	0.015698	0.013977	0.009568	0.004915	0.014175	0.006146	0.006552	0.012938	0.001122	0.006743		4120	0.020848	0.027471	0.016462	0.015646	0.014944	0.002472	0.006552	0.003663	0.018994
4128	0.007737	0.008065	0.003002	-0.003948	0.003323	0.001505	-0.003155	0.006796	-0.003479	0.001587	-0.000565		4128	0.014288	0.009182	0.011481	0.00814	0.005447	0.009244	0.00427	0.001438	0.012393	0.006743		4128	0.019822	0.021996	0.017235	0.009734	0.012097	0.005077	0.014221	0.003984	0.010294
4136	0.004836	0.004224	0	0.000877	-0.002708	0	0.002743	0.008214	0.005298	-0.0029	0.0053		4136	0.020681	0.011834	0.003189	-0.002073	0.012132	0.002743	0.005323	0.00345	-0.002019	-0.00691		4136	0.017137	0.023658	0.011825	0.022929	0.018324	0.014096	0.013774	0.008032	0.016964
4144	0.015957	-0.004608	-0.002309	0.0034	0.001108	0.003968	-0.000823	0.002763	0.00174	-0.003885	0.00404		4144	0.016826	0.004999	0.009568	-0.00023	0.009223	0.004368	-0.000351	0.00506	0.004542	0.010763		4144	0.021717	0.013393	0.013525	0.007066	0.005426	0.00982	0.011243	0.005398	0.00493
4152	0.003868	0.008833	0.002309	0.001974	0.000369	0.002463	-0.002743	0.004929	-0.00166	-0.002025	0.000304		4152	0.013912	0.006937	0.011609	0.005529	0.010461	0.006146	0.003393	0.00345	0.002075	0.013402		4152	0.024402	0.015544	0.014221	0.009662	-0.001423	0.013227	0.008413	0.012466	0.011019
4160	0.006286	0.000768	0.006234	0.004387	-0.000246	-0.008209	-0.004938	0.003809	-0.003716	0.003666	-0.002997		4160	0.014382	0.00806	0.003827	0.01006	0.005262	0.004927	-0.000351	0.004485	0.003645	-0.000921		4160	0.018874	0.0131	0.021254	0.009806	0.006494	-0.009753	0.012062	0.004305	0.00609
4168	0.002418	0	-0.001847	0.0068	0.003323	0.006294	0.002195	0.00814	0.003874	0.000164	0.003996		4168	0.008272	0.005203	0.008675	0.009215	-0.001052	0.007568	-0.000234	-0.002703	-0.00286	-0.000251		4168	0.017926	0.002346	0.009429	0.004975	0.018057	0.012893	0.011094	0.003663	0.007612
4176	0.000967	0.001152	0	-0.003181	-0.003323	0.004241	0.000617	-0.002688	-0.003005	0.001094	0.002693		4176	0.016638	0.006529	0.006506	0.006911	0.00619	0.007263	0.007078	0.009718	0.005776	-0.002136		4176	0.018716	0.009287	0.013757	0.015646	0.027219	0.014497	0.012881	0.013366	-0.007974
4184	0.005803	0.004992	-0.001616	-0.000548	-0.007755	0.007251	0.002675	-0.001792	0.002451	0.001641	0.00404		4184	0.009588	0.011018	0.006633	0.000614	0.010152	0.007568	-0.000351	0.012766	0.014805	0.003392		4184	0.020453	0.013296	0.014993	0.020549	0.0153	0.007415	0.002606	0.006362	0.012977
4192	-0.002418	0.00384	0.000924	-0.004606	-0.003693	0.004515	0.006173	0.005974	-0.001423	-0.006675	0.000956		4192	0.011374	0.010406	0.011736	0.007833	0.000743	0.008228	0.012109	0.00184	0.001738	0.009633		4192	0.018637	0.017108	0.019862	0.015791	-0.005515	0.006079	0.025985	0.009639	0.014354
4200	0.001451	-0.000384	0.001847	0.005703	-0.004431	-0.002736	0.001715	0.004481	-0.002926	0.006402	0.003084		4200	0.006016	0.011834	0.007909	0.010981	0.007614	0.00579	0.003685	0.010983	0.00886	0.002806		4200	0.013188	0.015153	0.012752	0.015646	0.013877	0.007215	0.010424	0.011438	0.008119
4208	0.004352	-0.003456	0.00254	0.005703	0.004801	-0.003557	-6.9e-05	-0.001792	-0.00253	0.00487	-0.002824		4208	0.015886	0.004795	0.013395	0.00599	0.001176	0.010616	0.003334	0.00368	0.001458	0.004146		4208	0.014531	0.020139	0.012288	0.010743	-0.002491	0.00461	0.0102	0.009703	0.009642
4216	0.007737	0	-0.003694	0.003839	0.010094	0.004652	0.00096	-0.002539	0.00087	0.00673	-0.004214		4216	0.011186	0.00806	0.007144	0.011442	0.008666	0.008635	0.013454	0.007361	0.001066	0.009256		4216	0.015162	0.021996	0.009042	0.014997	0.017346	0.005144	0.008264	0.021141	0.002102
4224	0.003385	0.008833	-0.000462	0.001974	-0.006032	0.005336	0.001852	0.005825	0.005772	0.007113	-4.3e-05		4224	0.014382	0.010304	0.002551	0.008678	0.00229	0.004774	0.000526	0.009661	0.008075	-0.008669		4224	0.019506	0.020628	0.015689	0.018242	0.007472	0.013361	0.014816	0.003599	0.006235
4232	0.000484	-0.000768	-0.001847	-0.003181	-0.000739	0.004925	0.009053	0.002091	7.9e-05	0.003502	-0.005734		4232	0.012784	0.007754	0.00944	0.009062	0.014423	0.004368	0.005148	0.006268	0.004767	0.00155		4232	0.022112	0.021507	0.003169	0.020045	0.024818	0.006948	0.017348	0.008354	-0.008482
4240	0.002418	0.00192	-0.003925	-0.001535	0.001477	0.001642	0.003978	-0.001718	0.002135	0.005362	0.005995		4240	0.014664	0.013161	0.013905	0.011749	0.004581	0.005333	-0.000409	0.006153	-0.00443	0.004481		4240	0.023849	0.007625	0.01337	0.020694	-0.003736	0.010956	0.007148	0.007647	0.016746
4248	0.000967	-0.00384	0.001847	0.003839	-0.002831	-0.001779	0.001989	0.000149	0.000712	0.000875	-0.002085		4248	0.01128	0.013569	0.008037	0.009522	0.00749	0.012343	0.005031	0.007648	0.005552	-0.001885		4248	0.018874	0.008799	0.017157	0.005119	0.006316	0.013829	0.000819	0.002763	0.00696
4256	0.002901	0.001536	-0.003463	0.003948	0.000862	0.001915	0.001578	0.00224	-0.001423	0.005472	0.000956		4256	0.015322	0.005713	0.006761	0.008754	0.005138	0.007822	0.013688	0.006498	0.018618	0.008251		4256	0.0169	0.016131	0.01793	0.010455	0.008717	0.01276	0.013625	0.021655	0.008844
4264	0.002901	0.003456	0.000924	0.000439	0.0016	0.00862	0.00439	0.012471	0.00427	-0.004323	-0.001129		4264	0.006298	0.007651	0.008675	0.001075	-0.0013	0.009701	0.009359	0.009833	0.006561	-0.00645		4264	0.023928	0.014078	0.015225	0.014997	0.011208	0.01924	0.019582	0.012659	0.002102
4272	0.011122	0.002304	0.002309	0.001097	0.001846	0.005746	0.005624	-0.000224	0.005693	0.003502	0.000695		4272	0.012972	0.004285	0.001531	0.005836	0.008666	0.008736	0.006669	0.005003	0.003028	0.007371		4272	0.015399	0.014371	0.01994	0.009878	0.007472	-0.000935	0.000745	0.012145	0.008409
4280	0.003385	0.003456	-0.000462	0.009322	-0.006647	0.004789	0.004047	0.008439	0.003795	0.000164	0.002042		4280	0.007426	0.008264	0.007526	0.007833	0.008604	0.002184	0.002457	0.006383	0.009141	0.004984		4280	0.014925	0.007234	0.007265	0.012185	0.017435	0.005545	0.021071	0.018442	0.014209
4288	0.003385	0.00384	-0.000231	0.005703	0.012555	0.001231	0.007682	0.005302	-0.000791	0.004268	0.00126		4288	0.014288	0.004387	0.011991	0.00791	0.009966	0.006197	0.001345	0.012536	0.000673	-0.005486		4288	0.018479	0.023169	0.014375	0.01507	0.022594	0.019039	0.012508	0.013173	-0.007177
4296	-0.003385	0.006144	0.007389	0.00669	-0.001477	-0.001368	0.007202	0.002763	0.003795	0.004213	0.001433		4296	0.011938	0.009896	0.003317	0.012364	0.005633	0.007009	0.004855	0.002358	0.004542	0.008586		4296	0.02148	0.017108	0.014762	0.00858	0.013254	0.010555	0.007818	0.005655	0.025808
4304	0.000967	0.003072	0.006003	0.004058	0.005539	0.003147	-0.001097	0.006796	-0.005456	0.003557	0.001173		4304	0.010528	0.010508	0.005996	0.016434	0.009099	0.011428	0.008248	0.014491	-0.009141	0.00624		4304	0.01919	0.01134	0.016926	0.019756	-0.000623	0.008217	0.004467	0.012466	0.010149
4312	0.000967	-0.001536	0.006234	0.001426	0.009847	0.00301	0.004321	0.000971	0	0.000657	0.000782		4312	0.01175	0.007141	0.005103	0.006604	0.008047	0.003098	-0.002106	-0.002013	0.003869	0.002722		4312	0.014846	0.020628	0.017544	0.01507	0.011208	0.004877	0.01504	0.011567	0.012542
4320	0.000484	0.002304	0.001385	-0.002852	0.002708	0.000547	0.005075	0.00702	0.001819	-0.001587	0.001216		4320	0.01175	0.005101	0.003444	0.010521	0.011761	0.00579	0.006493	0.012881	0.004935	-0.00578		4320	0.012556	0.007039	0.008115	0.016872	0.012809	0.00815	-0.000521	-0.001478	0.008409
4328	0.007737	0.003456	0	0.003071	0.001108	0.003147	0.001646	0.007468	0.001344	-0.001587	-0.000391		4328	0.010058	0.008264	0.004465	0.008678	0.009223	0.007568	0.010705	0.004083	0.008412	0.004733		4328	0.007897	0.013393	0.014221	0.007715	0.018057	0.008551	0.00335	0.003727	0.025301
4336	0.009671	-0.001152	0.006696	0.000987	0.002708	0.000137	-0.001303	-0.000597	0.004823	0.002079	0.000348		4336	0.010716	0.007345	0.015181	0.009138	0.013123	0.006857	0.005382	0.010868	-0.00028	0.007078		4336	0.019822	0.01046	0.022722	0.011032	0.013521	0.017436	0.005882	0.01298	0.00348
4344	0	0.004224	-0.000693	0.005703	0.003693	-0.001095	0.00583	0.004107	0.003795	-0.005089	0.001694		4344	0.011562	0.005815	0.00421	0.007142	0.009099	0.006044	0.01205	-0.006095	0.011608	0.00913		4344	0.018479	0.005572	0.00827	0.001226	0.013877	0.002873	0.005435	0.010988	0.011672
4352	0.000484	0.000768	0.000693	0.004716	-0.003447	-0.000137	-0.004595	0.001792	0.002451	-0.00476	-0.006863		4352	0.012314	0.005815	0.006251	0.009676	0.004519	0.011885	-0.002574	0.006901	0.008188	0.00846		4352	0.020453	-0.002249	0.010124	0.018531	-0.001067	0.002539	0.009977	0.001542	0.002102
4360	0.004836	0.001152	-0.003925	0.004277	-0.003693	0.010398	0.003018	0.002166	0.006563	0.008207	0.002128		4360	0.01269	0.010712	0.009695	0.009906	-0.003095	0.011276	-0.000526	0.00529	0.001122	0.007287		4360	0.018953	0.012807	0.013525	0.004903	0.009607	0.011691	-0.004095	0	0.00348
4368	0.009671	0.00192	-0.000693	0.005155	0.006278	-0.000547	0.000892	0.003211	0.000237	-0.00197	0.005343		4368	0.015416	0.001326	0.002806	-0.004838	0.010647	-0.001016	0.008365	0.011903	-0.000561	-0.007413		4368	0.016979	0.022387	0.00912	0.013267	0.015033	0.009486	-0.000521	0.004884	0.006742
4376	-0.002418	0.00384	-0.006003	-0.000219	0.000985	-0.001368	-0.001097	-0.003584	-0.003479	-0.007058	-0.001911		4376	0.008178	0.008468	0.007271	0.008831	0.002167	0.008025	0.00117	0.011098	0.01531	-0.005654		4376	0.008924	0.018184	0.012675	0.010311	0.00169	0.008017	0.01154	0.000321	0.006307
4384	-0.000484	0.00384	-0.000924	-0.001974	0.0016	-0.002052	0.00048	-0.000971	0.004744	0.002845	-0.002737		4384	0.007332	0.005305	0.004592	0.001536	0.008047	0.005333	0.008424	0.011041	-0.00286	-0.000586		4384	0.018163	0.002737	0.015457	0.01132	0.00427	0.004476	0.011094	0.015486	0.007974
4392	0.002901	-0.002688	-0.00508	0.005264	0.001723	0	0.00487	-0.001942	-0.003795	0.001806	0.000434		4392	0.010998	0.009386	0.006889	-0.000384	0.003776	0.006451	0.004563	0.008166	0.009702	0.004565		4392	0.012477	0.018477	0.006337	-0.000433	0.002046	0.003006	0.00335	0.00347	-0.002755
4400	0.007737	0.008449	-0.000231	-0.00658	0.004431	0.003968	0.005487	-0.004705	0.001344	0.003994	0.004518		4400	0.014006	0.006529	0.003062	0.001766	0.005633	0.003911	0.000526	0.010811	0.006057	0.003895		4400	0.00766	0.005572	0.008501	0.010311	0.016723	0.010021	0.009381	0.017093	-0.009062
4408	-0.002901	0.004608	0.008774	0.004606	0.000369	0.001642	-0.001303	0.002091	-0.000316	0.000492	0.006863		4408	0.0094	0.009794	0.010843	0.007065	0.006809	0.000863	0.00544	0.004025	0.006169	0.005445		4408	0.015557	-0.002346	0.017235	0.011969	0.012631	0.005612	0.009009	0.006233	0.006452
4416	0.003385	-0.000384	0.000924	0.004058	0.005047	0.004105	0.009396	0.000672	0.003321	0.000657	-0.000434		4416	0.014288	0.00255	0.003827	0.009983	0.003219	0.01666	0.003042	0.000518	0.010935	0.006952		4416	0.014688	0.016522	0.009429	0.000793	0.015922	0.005545	0.021741	0.002249	0.001522
4424	0.003385	0.001152	0.003694	0.000877	0.00357	-0.000958	0.005007	0.000224	0.001819	-0.002079	-0.000869		4424	0.014382	0.008264	0.005741	0.006527	0.007366	0.00833	0.006142	-0.000173	0.013964	0.004104		4424	0.019979	0.01965	0.001159	0.009157	0.024373	0.004743	0.015933	0.000835	0.015659
4432	-0.000484	0.000384	0.000924	-0.000329	-0.005293	0.007662	0.004321	-0.003062	0.004507	0.000274	-0.001998		4432	0.011468	0.008264	0.006506	0.007986	0.0065	0.003606	0.010646	0.007763	0.003421	0.005403		4432	0.019664	0.019063	0.015148	0.015286	0.005782	0.007883	-0.003946	0.007775	-0.003625
4440	0.001451	0.001152	0.008543	0.0034	-0.003816	-0.004925	-0.000823	-0.00224	7.9e-05	-0.004268	0.001564		4440	0.01222	0.007754	0.007271	0.009522	0.004704	0.009295	0.013103	0.006786	0.004767	0.002136		4440	0.006476	0.009385	0.010743	0.013628	0.005248	0.00815	0.009754	-0.00257	0.008482
4448	0.009188	-0.005376	0.000231	0.004606	0.010955	0.001915	6.9e-05	0.004331	0.004744	0.002353	0.001651		4448	0.014664	0.005407	0.00523	0.007986	0.012132	0.008482	0.007839	0.007936	0.001458	-0.005947		4448	0.012635	0.007137	0.012675	0.017161	0.006227	0.015766	0.004021	0.002827	0.010222
4456	0.003385	-0.003072	0.002771	0.003619	-0.001846	0.00561	0.004458	0.002614	-0.003637	0.001806	-0.001347		4456	0.01081	0.005305	0.005741	0.005068	0.001919	-0.004368	0.008307	0.004025	0.006842	0.005528		4456	0.02069	0.019454	0.004869	0.009662	0.00338	0.024718	0.017273	0.006233	0.00116
4464	0.004836	-0.003072	0.003233	-0.002413	0.004185	0.000958	0.006927	0.003659	-0.00087	5.5e-05	-0.003562		4464	0.0094	0.009386	0.007144	0.002995	-0.002043	0.004673	0.00544	0.005578	0.004318	0.00201		4464	0.014215	0.012807	0.013757	0.00685	0.023039	0.016701	0.007818	0.010089	-0.007685
4472	-0.004352	0.001536	-0.001385	-0.002193	-0.005293	-0.00342	-0.005281	0.004257	-0.000158	0.005089	0.004518		4472	0.005264	0.012957	0.006378	0.005606	0.003776	0.003962	0.014683	0.00437	0.007346	0.000586		4472	0.011609	0.010069	0.014066	0.017233	0.003024	0.00147	0.010498	0.006554	0.007105
4480	0.001451	0.006528	0.00254	0.002852	-0.004677	0.000821	-0.00048	0.008364	-0.001502	0.000821	-0.005647		4480	0.008554	0.003367	0.006506	0.008524	0.008418	0.007314	0.008658	0.013686	0.007683	0.004062		4480	0.01761	0.003617	0.001855	0.009518	0.005693	0.015699	0.0102	0.015551	0.015224
4488	0.001451	0.000768	0.000693	-0.004716	0.002954	0.004652	-0.003704	-0.001045	0.001028	0.000602	0.004518		4488	0.016732	0.0101	0.00472	0.003149	0.008728	0.006857	0.005674	-0.001208	0.003084	0.001633		4488	0.012714	0.012122	0.022799	0.017665	0.011297	0.023382	0.008264	-0.004948	-0.002102
4496	0.005319	0.000768	0.002771	0	0.001969	-0.000274	0.002401	0.005451	0.006405	0.003557	0.000304		4496	0.01222	0.003877	0.008802	0.000307	0.004952	0.010057	0.006142	0.00253	0.009141	0.011182		4496	0.016742	0.012318	0.011902	0.011969	0.011831	0.011758	0.007445	0.010731	-0.010222
4504	0.005319	-0.000768	0.009467	0.000219	0.000985	0.007251	0.005761	0.011874	-0.001186	-0.001204	0.00152		4504	0.007238	0.007447	0.008547	-0.003379	0.007366	-0.002895	0.001696	0.010581	0.009365	-0.001591		4504	0.01761	0.016815	0.010279	0.004398	0.003647	0.011691	0.008562	-0.001478	0.014354
4512	0.003868	0.011521	-0.007158	-0.001426	0.006893	-0.00041	0.001989	0.00239	0.000949	0.001587	-0.000174		4512	0.010716	0.003469	0.007909	0.011135	0.012318	0.006959	0.002808	0.008166	0.006729	-0.003811		4512	0.017847	0.017402	0.011902	0.011032	0.007472	0.02719	0.009456	0.001606	0.006017
4520	0.007253	0.006528	-0.00508	0.004716	-0.000862	0.00944	-0.009122	0.004481	0.000712	0.00777	-0.003084		4520	0.011844	0.011834	0.007654	0.01006	0.005323	0.004216	-0.002749	0.008223	0.008412	0.003686		4520	0.014846	0.009972	0.008115	0.015646	0.023217	0.017302	0.011094	0.005591	0.001232
4528	0.004352	0.003456	0.001385	0.004826	-0.000123	0.007662	0.002401	0.001344	0.000949	0.003557	-0.006212		4528	0.003948	0.002959	0.00893	0.011519	0.005385	0.010057	0.00351	0.003738	0.007739	0.002094		4528	0.018163	0.017988	0.013293	0.009085	0.00676	0.008351	0.009977	0.009253	-0.005655
4536	-0.006286	0.001152	0.003002	0.004277	-0.002954	-0.001915	0.003429	-7.5e-05	-0.003795	0.0029	0.001303		4536	0.011092	0.001938	0.001914	0.012901	0.0013	0.000559	0.00076	-0.005348	0.006505	-0.002555		4536	0.019269	0.012904	0.009506	0.017305	0.022238	0.003741	0.00484	0.01041	0.023923
4544	-0.005319	0.001152	0.006696	0.002193	0.001846	0.000958	-0.004047	0.000373	0.011544	0.005472	0.003736		4544	0.014194	0.002857	0.009823	0.009292	0	0.009752	0.00468	0.011386	-0.001682	0.004356		4544	0.025428	0.017499	0.008501	0.002668	0.018502	-0.001136	0.023825	0.016001	0.006235
4552	0.004352	0.003456	0.003233	0.003071	0.000369	-0.000684	0.000617	-0.010156	-0.003084	-0.004596	0.005082		4552	0.012784	0.003571	0.001021	0.008447	0.008109	0.002743	0.004621	0.002185	0.001907	-0.001508		4552	0.014215	0.014371	0.010202	0.012474	0.01699	0.010488	0.003648	-0.001349	0.011237
4560	0.01354	-0.002688	0.006003	-0.001535	-0.004554	0.004652	0.000343	0.005377	-0.001186	0.004158	0.003605		4560	0.005358	0.002857	0.003827	0.014053	0.005138	0.001575	0.007722	0.00414	0.001178	0.00134		4560	0.01382	0.009483	0.010743	0.008292	0.019836	0.012225	0.009083	0.004948	-0.009497
4568	-0.003868	0.003456	0.000462	0.00329	-0.001723	0.004925	-0.00096	-0.005003	0.002293	-0.004924	-4.3e-05		4568	0.01128	0.015405	0.005868	0.000768	0.005447	0.01092	0.004153	-0.000115	0.000393	0.003853		4568	0.005133	0.015251	0.012134	0.011176	0.024106	0.021378	0.002234	-0.00045	0.003987
4576	0.00677	0.004224	0.003463	0.001974	0.000123	0.003284	0.003155	0.00463	0.00253	-0.006621	0.003909		4576	0.010434	0.001122	0.011226	0.002688	0.0052	0.008025	-0.003393	0.008741	0.002972	0.001675		4576	0.016189	0.011145	0.019244	0.010311	0.017079	0.006948	0.016901	0.007775	0.013847
4584	0.005319	0.004608	0.006927	0.001206	0.006278	0.002736	0.002675	0.004779	0.000316	-0.000602	0.003692		4584	0.008366	0.012548	0.011353	0.006143	0.002538	0.002032	0.006727	0.00414	0.001346	0.00134		4584	0.014531	0.013393	0.008656	0.012618	0.009073	0.02091	0.012211	0.004948	0.018631
4592	0.003385	0.002688	0.008081	0.00669	0.001477	0.000821	0.002881	7.5e-05	-0.000712	0.00383	0.000434		4592	0.0094	0.008876	0.008547	0.005376	0.005571	0.001473	0.004738	0.00322	-0.001178	-0.004565		4592	0.0184	0.015153	0.008115	0.008508	0.012186	0.020041	0.011317	-0.005912	0.012977
4600	-0.000484	-0.000768	0.004156	0.001316	-0.004185	-0.003968	0.002881	-0.006721	0.002135	-0.003775	-0.001347		4600	0.005546	0.01112	0.012629	0.011442	0.007242	0.005486	0.007254	0.001495	0.001402	0.006366		4600	0.022822	0.015349	0.017853	0.014709	0.00258	0.014296	0.016827	0.000321	0.002465
4608	0.002901	-0.003456	0.003925	0.000219	0.010217	0	-6.9e-05	0.002838	-0.001502	-0.000328	0.000999		4608	0.010998	0.01061	-0.00051	0.01029	0.007614	0.006705	0.00702	0.000633	0.000393	0.009675		4608	0.010661	0.004008	0.006415	0.008436	0.010941	0.015432	0.0102	0.016579	-0.00145
4616	-0.000967	0.004224	0.002078	0	0.007139	0.003147	0.002675	0.002912	0	0.003994	0.003779		4616	0.006392	0.005815	0.005996	0.001536	0.009842	0.001067	0.003393	0.004198	0.002243	0.003183		4616	0.006239	0.016033	0.013448	0.008941	0.006582	0.007215	0.002383	0.009832	0.013774
4624	0.005803	0.008065	0.000924	-0.000439	-0.001477	0.003968	0.006036	-0.000149	0.005219	-0.008809	0.003432		4624	0.011938	0.002653	0.00523	0.002765	-0.005014	0.005943	0.001696	0.001725	0.005888	0		4624	0.015004	0.01789	0.003091	0.018963	0.014054	-0.002739	0.012136	0.008675	0.009497
4632	-0.007253	0.00384	0.001847	-0.001316	0.003816	-0.004241	-0.001989	0.000747	-0.003084	0.002955	-0.000261		4632	0.006956	0.006835	0.007526	0.002688	0.009223	0.008787	0.004504	0.003623	0.001682	0.001256		4632	0.010187	0.015055	0.004251	0.008797	-0.000801	0.008885	0.009232	0.002442	0.006815
4640	0.012573	0.008449	-0.000693	0.003071	0.002339	0.000821	-0.002949	0.000747	0.006247	-0.010396	0.003562		4640	0.006768	0.006121	0.010333	0.005913	0.004271	-0.000711	0.002691	0.00253	0.006113	0.007287		4640	0.017216	0.002933	0.012057	0.007715	0.015922	0.011758	0.014072	0.001028	0.023054
4648	0.007253	0.005376	0.002771	0.0034	-0.007632	0.002052	0.003567	-0.00112	0.00253	-0.002353	0.004127		4648	0.008272	0.003367	0.002806	0.01198	0.004766	0.008939	0.005908	0.006958	0.001682	0.005947		4648	0.013267	0.008799	0.005255	0.01954	0.003024	0.010822	0.003053	0.012081	0.011817
4656	0.007253	0.001152	0.001616	0.005484	-0.004677	0.004515	-0.000274	-0.006572	0.004665	-0.000274	-0.000304		4656	0.008836	0.00959	0.009185	0.007679	0.001114	5.1e-05	0.002164	0.011213	0.006505	0.003099		4656	0.017373	0.01134	0.00085	0.011537	0.001334	0.015566	-0.006478	-0.002056	-0.00145
4664	0.000484	-0.003072	0.004156	-0.000658	-0.002216	0.001231	-0.006379	0.007766	0.001581	-0.00186	-0.000652		4664	0.010528	0.007447	0.005868	0.009215	0.002971	-0.001676	0.011875	0.007936	0.001795	0.002303		4664	0.01224	0.008114	0.014916	0.016728	0.011119	0.011758	0.011838	0.007647	-0.001885
4672	0.008221	0.004608	-0.002309	0.001755	0.002954	0.006704	0.004595	0.009111	0.003558	0.000109	0.004214		4672	0.008366	0.007958	0.006378	0.006988	0.005633	-0.00127	0.005265	-0.000518	0.005159	0.008544		4672	0.01224	0.014175	0.01082	0.01954	0.006316	-0.005211	0.000149	0.006554	0.011672
4680	0.004836	-0.000384	0	0.004935	0.004554	0.002873	0.003772	0.000896	0.003558	-0.003392	-0.005647		4680	0.005452	0.007651	0.002296	0.007679	0.006376	0.002387	-0.001053	0.00552	0.004767	0.01114		4680	0.026455	0.014273	0.01337	0.006561	0.019658	-0.007081	0.02122	0.009189	-0.007467
4688	0.006286	0.002304	0.002078	0.01349	0.001723	0.00944	-0.001166	-0.003659	-0.003163	5.5e-05	0.002476		4688	0.007614	0.01112	0.009057	0.006374	0.003281	-0.001321	-0.000526	-0.000805	0.005776	-0.004356		4688	0.01611	0.025613	0.006415	0.012762	-0.00169	0.012693	0.009828	0.020242	0.00348
4696	0.002901	0	0.004618	0.0068	-0.002708	0.004105	0.000412	0.003883	0.001423	-0.00104	0.002867		4696	0.009118	0.007141	0.006889	0.010521	0.000433	0.003962	0.000936	0.008166	-0.001009	0.003351		4696	0.014215	0.008114	0.016307	0.009013	0.015745	0.00501	0.007967	0.020242	0.005727
4704	0.004352	0.006144	0.003925	0.002084	0.004924	0.000137	0.003224	-0.002912	0.00166	-0.00186	0.002389		4704	0.011562	0.008876	0.007271	0.010597	0.001733	0.006603	0.002574	0.001035	0.002916	-0.009675		4704	0.011451	0.01965	0.013989	0.000505	0.001868	0.005545	0.007222	0.003277	-0.004712
4712	0.006286	0.00576	0.006003	-0.000987	0.002954	0.003284	0.00048	0.002091	0.004112	0.002462	-0.003562		4712	0.011562	0.004285	0.007016	0.008524	0.007614	-0.000203	-0.005323	0.006498	0.005328	0.003979		4712	0.016347	0.013589	0.003942	-0.001586	0.015656	0.014764	-0.000596	-0.005269	0.001305
4720	0.000967	-0.003072	0.004387	-0.000768	-0.0032	-0.001505	0.000137	0.004705	0.001898	-0.001094	-0.001433		4720	0.005734	0.005509	0.006506	0.005452	0.005571	0.004622	0.001755	-0.0023	0.01402	0.008376		4720	0.00995	0.016619	0.019244	0.017954	0.01192	0.017837	-0.000968	0.002635	0.010439
4728	0.003868	0.003456	0.002078	0.004387	0.0032	-0.001642	0.006104	0.001344	7.9e-05	0.002408	0.004822		4728	0.00893	0.005407	0.001276	0.011442	0.005571	0.002032	0.008891	-0.00253	0.005664	0.003979		4728	0.014688	0.021019	0.015457	0.000937	0.004181	0.017236	-0.001191	0.009832	0.009569
4736	0.001451	0.00384	0.006465	0.005484	-0.001477	0.007935	0.001715	0.006273	0.000316	0.001587	0.001086		4736	0.013254	-0.001938	0.006761	0.005759	0.003405	0.002082	0.001638	-0.004083	0.00572	0.007329		4736	0.015162	0.012807	0.014916	0.008797	0.009963	0.005144	0.01705	0.008675	0.021966
4744	0.004352	0.002688	0.003694	-0.003839	0.001477	0.006294	0.00096	-0.003062	0.009963	-0.001751	0.00682		4744	0.011656	0.009794	0.004592	0.008754	0.004271	0.000965	0.005499	0.004945	0.009141	0.005277		4744	0.021401	0.00919	0.014916	0.00685	-0.000623	0.014363	0.012136	0.003727	0
4752	-0.002901	0.005376	0.001385	0.001974	0.001846	0.002326	0.000549	0.003584	0.00506	-0.002791	-0.00669		4752	0.005264	0.007651	0.004848	0.003456	0.000805	0.005587	0.001989	0.002415	-0.004542	-0.00222		4752	0.012793	0.014273	0.005101	0.02228	0.002935	-0.011223	0.016529	0.003341	0.023851
4760	0.000967	0.00576	-0.000693	0.001974	-0.000246	0.00301	0.003224	0.001045	-0.003637	0.002189	0.001303		4760	0.00705	0.006529	0.006123	0.007219	0.008542	-0.000203	0.007722	0.0023	-0.001122	0.000335		4760	0.016031	0.013687	0.003555	0.01269	0.00845	0.008017	-0.008488	0.003534	0.012977
4768	-0.001934	0.000384	0.000693	0.004606	0.002339	0.0026	0.000892	-0.000299	0.002135	0.000328	0.005256		4768	0.008648	0.006733	0.003699	0.006835	0.002167	-0.002794	0.003919	0.00138	0.005215	-0.002471		4768	0.011767	0.007234	0.004405	0.014781	-8.9e-05	0.011023	0.010796	0.004305	0.019284
4776	0.000484	0.005376	0.008543	0.004606	-0.004185	-0.001915	0.002949	-0.000224	0.000316	-0.001094	0.005864		4776	0.009682	0.004081	0.002551	0.013362	0.006995	-0.001625	0.01363	-0.002875	-0.004374	-0.006031		4776	0.014452	0.01398	0.015225	0.006417	0.006938	-0.000134	0.00618	0.021141	0.019791
4784	0.003385	-0.002688	0.00508	0.003181	0.003816	0.003557	-0.000137	-0.003435	-0.00506	0.002736	0.001781		4784	0.008554	0.011732	0.004975	0.012978	0.005695	0.00574	-0.001989	0.003623	0.000112	0.006157		4784	0.017689	0.013491	0.008579	0.023578	0.014054	0.006547	-0.004244	0.006362	-0.0029
4792	0.004352	0.00576	0.004156	-0.000768	-0.006032	0.005199	0.000754	0.004929	0.00166	0.002845	0.002693		4792	0.00893	0.007651	0.010461	0.006911	0.003528	0.000203	-0.000175	0.007533	0.00701	0.002764		4792	0.013425	0.014566	0.006956	0.009301	0.010585	0.004409	0.010647	0.005398	0.001885
4800	0.005319	0.002304	0.000924	0.001316	0.004308	0.004925	0.004458	-0.006422	0.003874	0.002243	0.004431		4800	0.008742	0.01163	0.002424	-0.003149	0.002228	-0.000813	0.001813	0.007016	0.006057	0.01625		4800	0.017926	0.003031	0.005796	0.012474	0.013699	0.007349	0.006105	0.015101	0.011092
4808	0.004352	-0.000384	0.006003	-0.001316	0	-0.002189	0.000137	7.5e-05	-0.003558	0.003283	0.002433		4808	0.009964	0.007447	0.005358	0.009062	0.015785	-0.002286	0.002691	0.007821	0.001682	0.011769		4808	0.017768	0.014469	0.019399	0.008148	0.00596	0.010956	0.004021	0.001478	0.017036
4816	-0.001934	0.010369	0.002771	0.004716	0.000985	0.002873	-0.006447	-0.000523	0.003479	-0.005855	0.002433		4816	0.007614	0.007243	0.004975	0.001382	0.005076	0.001625	0.004504	0.00276	-0.00286	0.009046		4816	0.015162	0.019748	0.016075	0.009806	0.005871	0.007282	0.020326	0.007004	0.00203
4824	-0.001934	-0.000384	0.003694	0.000548	-0.003693	0.008756	-0.002881	0.006049	0.005772	-0.003721	0.001347		4824	0.008178	0.003571	0.003189	-0.001305	0.000805	0.001981	-0.001755	0.000518	0.005944	0.005319		4824	0.010266	0.014762	0.018394	0.01406	0.002758	0.01276	0.011689	0.012466	0.009569
4832	0	-0.00384	0.003463	0.008664	0.003816	-0.004789	0.006036	0.002166	0.00166	-0.000274	0.002215		4832	0.01222	0.007345	0.012502	0.010597	0.005881	0.001016	0.006025	0.010523	0.007066	0.010638		4832	0.016505	0.005768	0.022104	0.013411	0.009162	0.002739	0.013849	0.005655	0.009932
4840	-0.003385	0.007296	-0.000231	0.003071	-0.001846	0.001642	0.004115	0.000747	0.003084	0.003119	-0.00291		4840	0.003854	0.003469	0.003317	0.00622	0.001238	-5.1e-05	0.000877	0.001323	-0.002075	0.002597		4840	0.016426	0.011145	0.006801	0.011969	0.005248	0.023248	0.011019	0.003727	0.003552
4848	0.007253	0.000384	-0.002771	-0.004168	0.001354	-0.0026	0.001852	0.002464	-0.005614	0.002079	0.000999		4848	0.004794	0.006631	0.002934	0.006451	0.004766	0.00833	0.008658	-0.00207	0.005103	-0.003309		4848	0.022901	0.011536	0.009583	0.014709	0.006049	0.006881	0.007297	-0.00649	0.006235
4856	0.00677	0	0.009467	0.003729	0.003939	-0.002463	0.0107	0.005675	0.00087	0.003557	0.001173		4856	0.003478	0.006019	0.000128	0.004224	0.001548	0.004571	0.006435	0.009948	0.007795	-0.003644		4856	0.016268	0.016913	0.000541	0.006345	0.018591	0.024918	-0.001415	0.009639	0.00232
4864	0.003868	0.000384	0.000924	-0.000548	0.00357	-0.001505	0.002332	0.008439	0.008223	-0.000602	0.005256		4864	0.008554	0.004081	0.007144	0.006758	0.003962	0.000152	0.005791	-0.001093	0.007795	-0.001759		4864	0.011293	0.012025	0.010434	0.012906	0.008628	-0.0002	0.011689	0.012723	0.023126
4872	0	0.007296	0.005541	0.001974	0.003693	0.007525	0.005556	0.000299	-0.00253	0.000328	0.002042		4872	0.012878	0.007754	0.007144	0.002073	0.005076	-0.003352	0.00076	-0.003565	0.006561	0.001173		4872	0.007423	0.012807	0.010975	0.006273	0.013877	0.005812	0.008786	0.009125	0.007685
4880	0.010155	0.00576	0.003694	-0.006251	-0.002093	0.001095	0.00048	-0.006796	0.00854	0.00093	0.009383		4880	0.007614	0.007141	0.007909	0.00814	0.001671	0.00259	0.011933	-0.000575	-0.001122	0.009675		4880	0.015083	0.016424	0.004792	-0.004543	0.002758	0.004743	0.002457	0.003599	0.00638
4888	0.001451	0.010753	0.000231	0.004606	0.000492	0.003147	0.001029	0.002614	0.002847	0.000547	0.000912		4888	0.006204	0.005101	0.002934	-0.000384	0.004828	0.001067	-0.000702	0.002415	0.000785	0.003937		4888	0.018084	0.023854	0.005178	0.007138	0.006316	0.014831	0.011317	0.005141	0.002392
4896	0.002418	-0.004608	-0.000693	0	0.001723	0.002873	-0.000412	-0.002838	-0.000791	-0.005143	-0.000217		4896	0.008648	0.007651	0.001786	0.004531	-0.000867	0.000762	-0.004621	0.002128	0.005832	0.010722		4896	0.017531	0.015642	0.01167	0.010743	0.012987	0.01129	-0.008935	0.002506	0.017761
4904	0.00677	0.001152	0.004849	0.002742	-0.006278	0.001642	-0.002058	-0.000971	7.9e-05	0.003611	0.006168		4904	0.004982	0.002653	0.014288	0.006835	0.002476	-0.004774	0.003393	-0.003048	0.006169	0.008628		4904	0.010503	0.008896	0.021485	0.000721	0.015745	0.004743	0.001117	-0.006362	0.012542
4912	-0.007253	0.004992	-0.001847	0.001206	-0.001969	0.000137	-0.002606	0.003584	-0.000791	0.00383	0.000956		4912	0.009682	0.009284	0.001531	0.007219	0.007242	0.003708	0.00351	0.006901	0.005215	-0.000754		4912	0.02069	0.011634	0.018471	0.012906	0.009874	0.002205	0.01303	0.013623	-0.009134
4920	0.004836	0.009601	0.00508	0.001864	-0.004801	-0.000958	-0.003635	0.002912	-0.000237	0.002079	-0.001868		4920	0.00705	0.006733	0.001276	0.003072	-0.001671	0.001575	0.002047	0.00621	-0.000449	-0.005696		4920	0.016347	0.01877	0.012057	0.012474	0.017524	0.006614	0.006775	0.010988	-0.009062
4928	-0.000967	0.00384	0.002309	0.002522	-0.006278	0.004378	0.004321	0.002987	-0.003321	0.000219	0.007211		4928	0.011844	0.00806	0.003444	0.004608	0.006376	-0.000559	0.005499	0.009948	0.01559	-0.004733		4928	0.015557	0.01574	0.006106	0.010455	0.000978	0.005678	0.006924	0.025704	0.003117
4936	-0.001934	-0.001536	0.004387	0.000768	-0.002462	-0.009714	-0.002332	0.004854	-0.001186	0.000766	-0.001303		4936	0.007802	0.003469	0.002551	0.008447	0.005014	0.001219	0.001345	-0.002128	0.009533	0.007329		4936	0.009397	0.01574	0.012984	0.014132	0.015478	0.005812	0.005435	0.003149	0.008409
4944	0.000484	0.00576	0.002078	-0.00011	0.005785	-0.000137	0.000892	-0.006721	0.002451	0.003994	0.001433		4944	0.010716	0.006121	0.003189	0.007449	-0.001114	0.001473	0.003568	-0.00207	0.00572	0.001885		4944	0.007581	0.012513	0.008656	0.002524	0.009518	0.015031	-0.003574	0.003149	0.020371
4952	0.003385	0.000768	0.001616	-0.000768	-0.004185	0.006978	0.002469	-0.003062	-0.00506	0.007332	0.00278		4952	0.006204	0.008978	0.006123	0.002227	0.004766	0.000102	0.006376	0.010868	0.003197	0.004565		4952	0.017058	0.013002	0.00711	-0.001442	0.018235	-0.002205	-0.002978	0.005269	0.000145
4960	-0.000967	0.006912	0.000693	0.002632	0.002093	-0.005062	-0.002675	-0.002688	0.001502	0.000383	0.004909		4960	0.008836	0.007141	0.005103	0.004454	0.003219	-0.000813	-0.004855	0.000345	0.001009	0.002722		4960	0.020295	0.006648	0.002009	0.006561	8.9e-05	-0.0002	0.0137	0.003599	-0.000942
4968	0.000967	0.004608	0.000693	0	-0.004062	0.009851	-0.001235	0.008065	-0.000474	-0.001149	-0.003171		4968	0.006956	0.008672	0.00472	0.013669	0.003405	0.001575	0.006025	0.008568	0.001458	0.005319		4968	0.006633	0.009972	0.013911	0.009446	0.003825	0.011891	0.001191	0.005719	-0.008627
4976	0.000967	-0.003072	-0.007158	0.001426	0.001723	-0.001095	0.000274	-0.003136	-0.003005	0.003174	0.003909		4976	0.005922	0.006631	-0.002679	0.003379	0.004581	0.003759	0.000409	-0.003565	0.011777	0.001801		4976	0.010819	0.011927	0.009506	0.013628	0.012364	0.021444	0.015114	-0.004305	-0.002537
4984	0.001451	0.004608	-0.003002	0.001097	-0.00357	-0.00301	0.002263	-0.000747	-0.002688	-0.001368	0.000434		4984	0.01175	0.003979	0.012629	0.011903	0.004333	0.002946	-0.001813	0.000518	0.004767	-0.006617		4984	0.011372	0.010558	0.006801	0.004543	0.008273	-0.00334	0.001415	0.008418	-0.004712
4992	0.001451	0.009601	0.000693	-0.007348	0.00874	0.00602	0.01118	0.000448	0.012968	-0.002462	-0.001347		4992	0.007426	0.006325	0.004848	0.008447	0.000495	0.002641	0.008248	0.005463	-0.004823	0.004272		4992	0.00766	0.017304	0.004405	0.001586	0.012631	0.008083	0.008116	-0.005269	0.011309
5000	0.005319	-0.004224	0.001847	0.002084	-0.006524	0.002052	0.002881	-0.003809	0.004823	-0.000164	0.000478		5000	0.003572	0.000918	0.007782	0.007372	0.001176	0.003403	0.00702	0.012248	0.006561	0.001466		5000	0.010187	0.015055	0.006878	0.012258	0.006671	0.00648	0.002383	-0.001799	0.008989
5008	0.004352	0.002688	0.006003	0.001755	-0.004062	0.006294	0.002469	-0.000821	0.004349	0.003502	0.001694		5008	0.007238	0.004591	0.011481	0.00192	0.000619	0.013358	0.000585	-0.002875	0.002972	0.006659		5008	0.016979	0.017597	0.009738	0.005264	0.005782	0.018772	0.005212	0.021848	0.008409
5016	0.005803	0.00768	-0.006003	-0.000548	0.002831	0.004515	0.003841	0.003659	0.004112	0.000328	0.000348		5016	0.007802	0.002448	0.004465	0.003609	0.006623	-0.002235	0.004095	0.00483	0.008973	0.000796		5016	0.008766	0.005084	0.016307	0.01954	-0.002135	0.008284	0.001564	0.016836	0.005147
5024	0.000484	0.008065	0.004618	0.001316	0.012432	-0.004378	0.005693	0.003659	-0.001977	0.005143	-0.00265		5024	0.005922	0.001836	0.010078	0.006758	0.008728	0.000305	0.000526	-0.00161	-0.005552	0.00712		5024	0.019822	0.008407	0.008811	0.002596	0.007027	0.012025	0.002383	0.01388	0.010367
5032	-0.003868	-0.000768	0.002309	-0.003948	-0.001846	0.007799	-0.006173	0.006945	0.003637	0.00186	-0.002433		5032	0.006956	0.000918	0.005996	0.002688	0.016837	0.000356	-0.000994	0.00299	0.004094	0.003351		5032	0.01761	0.007625	0.011284	0.014637	0.0153	0.016768	0.005286	0.008161	0.008554
5040	0.003868	-0.001152	0.000231	0.009103	0.00677	-0.002326	0.000754	0.002838	0.004428	0.001258	-0.002172		5040	0.008272	0.003877	0.002934	0.006067	0.007304	0.007263	0.010471	0.010523	-0.000953	0.000293		5040	0.014136	0.001369	0.007806	0.003677	0.013343	0.012492	0.01154	0.014715	0.013339
5048	0.005803	0	0.004618	-0.00351	0.009724	0.00643	0.002812	-0.000597	-0.003637	0.000985	0.000434		5048	0.009306	0.005917	0.002551	0.007219	0.001857	0.002286	0.00076	0.00115	0.01144	0.006743		5048	0.007897	0.006354	0.014993	0.01781	0.017079	0.018438	0.012434	0.001799	0.005147
5056	-0.000484	0.005376	0.002078	0.002742	0.001969	-0.003147	0.001303	0.004033	0.000633	0.001806	0.000825		5056	0.010058	0.004795	0.00523	0.009062	0.006809	-0.002641	0.002398	0.011501	0.005159	0.000963		5056	0.017452	0.002444	0.008811	0.011969	0.013788	0.015766	0.004914	0.00257	0.004857
5064	0.007737	0.001152	0.000693	-0.001097	-0.004185	0.001505	0.002401	-0.001195	-0.00593	0.001915	-0.002346		5064	0.00517	0.005917	0.003317	0.004454	0.011452	-0.000203	0.00702	0.010581	0.004318	-0.003141		5064	0.01532	0.019161	0.018471	0.013339	0.009607	0.011624	0.018465	-0.008675	-0.004277
5072	0.005319	0.00384	-0.002078	0.000219	0.005539	-0.003831	-0.004595	0.008588	-0.004349	0.002572	4.3e-05		5072	0.007896	0.003571	0.003572	0.005683	0.003466	0.004571	0.007546	0.00322	-0.001795	0.011894		5072	0.010029	0.010558	0.008965	0.013772	0.003736	0.01276	0.018018	-0.011759	0.005075
5080	0.000484	0.004224	-0.00254	0.003729	0.002339	-0.002326	0.004664	-0.001643	-0.001898	0.001258	0.000608		5080	0.006204	0.002857	-0.000765	0.001229	0.01139	0.0032	0.004738	0.000288	0.005103	0.006198		5080	0.02069	0.006452	0.014452	0.013483	0.011297	-0.003006	0.013104	0.011631	-0.00174
5088	-0.000967	0.007296	-0.000924	0.001316	0.002585	0.006978	0.000412	-0.000523	-0.001344	0.001094	0.001824		5088	0.008084	0.002244	0.007654	0.006527	0.011018	0.010768	0.002574	-0.00207	0.012842	-0.003769		5088	0.010187	0.01046	0.012134	0.016584	0.01868	0.007549	0.011615	0.014972	0.016311
5096	0.003868	-0.00768	0.006234	0.001316	-0.006155	-0.00561	-6.9e-05	0.003734	0.001581	-0.010013	0.001433		5096	0.005546	0.002653	0.003062	-0.001075	0.005571	0.005943	-0.002866	0.004485	0.002636	0.007832		5096	0.008529	0.01877	0.01623	0.008508	0.012987	0.008017	0.008041	0.014201	0.015369
5104	0.008704	-0.00192	0.004618	0.000768	0.003077	0.001779	-0.002881	-0.000523	0.00087	-0.002408	-0.00265		5104	0.00564	0.005305	0.001531	0.005299	0.002476	0.003657	0.006727	0.00483	-0.002972	-0.003141		5104	0.016979	0.015544	-0.001391	0.003966	0.009518	0.006146	0.004467	0.002763	0.00377
5112	-0.007737	0.006528	0.007158	-0.001755	0.005785	0.000958	0.001166	-0.004331	-0.009488	-0.004706	0.004691		5112	0.012784	0.009488	0.000383	0.003763	-0.002167	0.003048	0.001404	0.010408	0.000168	0.002555		5112	0.012951	0.01398	-0.004251	0.010167	0.018057	-0.002539	0.010573	0.003277	0.015079
5120	0.009188	0.003072	0.003694	0.00351	0.001108	0.009304	0.003772	0.000523	0.006958	0.002791	-0.000391		5120	0.007614	0.008876	0.000255	0.00837	0.006376	0.00061	-0.003217	0.002128	0.003309	0.006952		5120	0.010898	0.012416	0.008579	0.012474	0.012631	-0.000267	-0.00134	0.012531	0.008482
5128	-0.001451	0	0.003002	0.004716	-0.00517	-0.002736	0.004252	0.007318	0.002767	0.007551	-0.002693		5128	0.005734	0.005611	0.002551	-0.006297	0.001548	-0.005028	0.010529	0.006095	0.005215	0.010303		5128	0.010977	0.005279	0.008192	0.008292	0.004003	0.010088	0.011466	0.003277	0.024938
5136	0.004352	0.006912	-0.008774	-0.001755	-0.002708	0.002052	0.001578	0.005003	-0.00506	0.003557	-0.004257		5136	0.004794	0.001632	0.009057	0.007219	-0.001486	0.002235	0.003276	0.007648	0.007459	0.00268		5136	0.010503	0.005963	0.001391	0.002956	0.010496	0.004075	0.013178	0.001285	0.0029
5144	0.006286	0.003072	0.000231	0.002852	0.00997	0.004378	0.001646	0.000224	0.001423	0.000109	0.001955		5144	0.01128	0.000306	0.005358	0.013592	0.00229	0.005841	-0.006376	0.009086	0.010431	0.006115		5144	0.005607	0.010265	0.007033	0.011032	0.022505	0.000668	0.008935	0.017221	0.014137
5152	0.001451	0.005376	0.004618	0.001316	0.000862	0.003694	0.00192	-0.00112	-0.0034	-0.002408	0.001216		5152	0.00846	0.003979	0.010078	0.005145	0.000557	0.000813	-0.004504	0.00138	0.002187	-0.000963		5152	0.011846	0.009092	0.007033	0.006273	0.014944	0.012827	-0.01154	0.009446	0.002102
5160	-0.002418	0.002304	0.002078	0.003619	-0.000862	0.00643	-0.000412	0.001942	-0.003795	0.002681	-0.003084		5160	0.004418	0.001632	0.007526	0.000768	0.004333	0.004013	-0.005089	0.00023	0.00286	0.001885		5160	0.005133	0.021899	0.014839	0.001658	0.000267	0.000401	0.012806	0.005398	0.003625
5168	0.006286	-0.003072	-0.001154	0.005484	0.003077	0.002463	0.003498	-0.004331	0.003163	0.006402	0.000825		5168	0.008272	0.001632	0.003955	-0.003302	0.012442	0.003911	0.000409	0.009201	-0.002355	-0.00201		5168	0.014688	0.006648	0.01793	0.009806	0	-0.002271	0.00953	0.003084	0.014717
5176	-0.001934	0	0	0.002413	0.004677	-0.000821	-0.000754	0.002315	-0.00166	0.002189	-0.001216		5176	0.002914	0.005611	0.00523	0.008601	-0.001114	0.001168	0.004563	-0.001955	-0.001682	0.003183		5176	0.012398	0.012807	0.006492	0.023794	0.005604	0.002672	0.004393	0.000771	-0.00261
5184	0.007253	0.000384	-0.003925	-0.000219	0.002954	0.005746	0.005761	0.008214	-0.001186	0.00394	0.002042		5184	0.00846	0.004591	0.002679	0.002304	0.001238	0.004165	0.002398	0.00391	0.000561	-0.000209		5184	0.01611	0.003813	0.007342	0.015358	0.012009	0.007816	0.0137	0.009767	0.002392
5192	0.000484	0.002304	-0.000462	0.003839	-0.002585	-0.003557	-0.000137	0.009633	-0.001107	-0.003447	0.006299		5192	0.00846	0.002959	-0.001276	-0.003609	0.002786	0.001981	0.001521	0.0023	0.004655	-0.001843		5192	0.022664	0.011927	0.015225	0.00822	0.012186	0.007081	0.013104	0.017286	0.006235
5200	0.00677	-0.00384	0	-0.006142	-0.000739	-0.000137	-0.000617	0.005601	-0.001265	-0.003119	0.00013		5200	0.009964	0.005713	0.009312	0.01244	0.0026	-0.005536	0.008073	-0.00092	0.000505	0.004188		5200	0.012556	0.023365	0.004792	0.011897	0.007383	-0.007816	0.005733	0.009253	-0.005437
5208	0	0.004608	0.001616	0.004058	0.004677	0.004515	0.002401	-0.005153	-0.000474	-0.000109	0.001868		5208	0.001786	0.00051	0.002169	0.002381	0.005571	0.005689	0.002281	-0.005175	0.000505	0.00691		5208	0.013425	0.00479	0.010897	0.009518	0.011653	0.001537	0.017869	0.004113	0.006742
5216	0.001934	0	0.004156	-0.003729	0.000985	0.005336	0.004527	0.002166	-0.001977	0.004158	-0.001433		5216	0.00799	0.001938	0.002679	-0.000461	0.002971	0.0032	0.00234	-0.000518	-0.006337	0.000419		5216	0.016426	0.01574	0.005565	0.005912	0.003113	0.003607	0.025538	0.008546	0.013122
5224	0.006286	-0.006144	0.005311	-0.002742	0.004062	-0.001642	-0.002812	0.005825	0.003242	0.002079	0.000999		5224	0.007708	0.006937	-0.000638	-0.000768	-0.005757	-0.000508	0.007839	-0.002128	0.013179	0.005361		5224	0.011767	0.010363	0.01708	0.008292	0.010941	0.010822	0.000745	0.006554	0.001667
5232	0.002901	0.009217	0.001616	0.001316	0.005416	0.001642	0.004595	0.003809	-0.000237	0.003502	0.006603		5232	0.006956	0.008468	0.001276	0.004838	-0.001548	0.00579	0.015385	-0.00184	0.001066	0.003686		5232	0.012793	0.012904	0.011052	0.010383	0.007917	0.004743	0.005137	0.012659	0.005727
5240	-0.004352	-0.00192	0.001616	0.005813	0.008616	0.00041	0.003361	-0.002539	-0.003637	0.002025	-0.004778		5240	0.005922	0.005407	0.006251	0.002457	0.006685	0.001321	0.003919	0.004255	-0.000561	0.011266		5240	0.013188	0.0131	0.013834	0.005408	0.011653	0.003741	0.00335	0.005205	-0.005582
5248	0.005319	0.004608	0.002771	0.002742	0.003077	-0.007115	0.004938	-0.002315	0.002293	-0.00186	-0.004083		5248	0.000282	0.003775	0.002041	0.004761	0.004085	0.005638	-0.001696	0.001208	0.004711	-0.007832		5248	0.023454	0.011438	0.014143	0.013772	0.008273	0.003273	0.007073	-0.002378	0.014862
5256	0.004836	-0.00192	0.000924	0.000877	-0.005539	0.006704	-0.007819	0.001718	0.010279	-0.005691	-0.004474		5256	0.004888	0	-0.001403	0.004992	0.008357	0.000711	0.007371	0.000863	0.009982	0.004146		5256	0.011293	0.005963	0.013448	0.004038	0.015922	0.018238	0.009158	0.015229	-0.003987
5264	0.007737	0.009217	0.006465	-0.005045	0.007016	-0.002463	0.001509	0.000373	-0.00427	0.003775	0.003345		5264	0.008272	0.007549	0.003189	0.00384	0.009656	0.003149	-0.00351	0.000518	-0.004486	0.000293		5264	0.011688	0.014371	0.004096	0.006994	0.013165	0.010488	0.004988	0.001864	0.021459
5272	-0.001934	0.008449	-0.002309	0.002522	0.003077	0.005336	-0.000754	-0.005377	0.003954	0.00476	-0.00291		5272	0.007708	0.003571	-0.001148	-0.000845	0.005014	0.00579	-0.006259	0.008626	0.012057	0.011099		5272	0.012398	0.006159	0.016075	0.006706	0.008273	0.009019	0.004765	0.005269	0.008699
5280	0.004836	0.007296	0.002078	0.009432	0.000985	0.005473	0.006104	0.005078	0.00427	0.001641	0.002215		5280	0.009024	0.007958	0.000383	0.007295	0.003652	0.004165	0.005089	0.001035	0.006281	0.004607		5280	0.007976	0.005084	-0.002009	0.012474	0.010496	0.010756	0.011987	0.007711	0.011164
5288	0.001934	0.008833	-0.002771	0.008335	0.002462	-0.001095	0.001509	-0.000373	0.004744	0.003721	-0.00126		5288	0.003854	0.005815	0.008802	0.002611	0.006623	0.002336	-0.002047	0.005405	-0.008244	0.005235		5288	0.020216	0.015544	0.019244	0.006417	0.005248	-0.002004	-0.002308	0.012273	0.010729
5296	0.00677	-0.00192	0	0.004277	0.004801	0	-0.000206	-0.000299	0.00253	0.003447	0.003562		5296	0.007896	0.005713	0.004465	-0.000768	6.2e-05	0.000102	0.003276	0.005693	0.005944	0.009549		5296	0.018558	0.008505	0.011361	0.01269	0.007828	0.008217	0.00953	0.001735	0.00058
5304	-0.004836	0.010369	-0.003233	-0.001316	0.004062	0.004515	-0.001578	0.002763	0.010279	0.003885	0.002042		5304	0.00329	0.002448	0.003699	0.006911	0.007242	0.004571	0.004621	0.009948	-0.002916	0.008837		5304	0.013346	0.005572	0.017621	0.013916	0.007739	0.003273	0.011615	0.004755	0.013774
5312	-0.001451	0.008065	0.001154	0.002632	0.009724	0.001368	0.000617	0.004705	-0.00166	-0.003228	-0.000174		5312	0.010058	0.001122	0	0.001459	0.002971	0.003606	0.003334	0.000345	0.012842	0.001968		5312	0.019111	0.010852	0.00796	0.00584	0.008806	0.003607	0.007818	0.016258	0.00348
5320	0.002901	0.003456	0.000462	0.004058	-0.001477	-0.002463	0.00192	-0.000149	0.005693	0.001368	0.004909		5320	0.006956	0.003979	0.007909	0.01244	0.003095	0.01092	0.006201	0.011041	-0.003197	0.004649		5320	0.008213	0.019063	0.012443	0.01096	0.017879	0.002338	0.01087	0.003149	0.000362
5328	0.000484	-0.002688	-0.002078	0.005264	0.005293	-0.001231	-0.00631	0.000149	-0.003716	0.002134	0.004518		5328	0.008554	0.001836	0.008802	0.012594	0.001486	0.010616	0.01012	-0.00138	0.001066	0.011266		5328	0.012951	0.010949	0.013834	-0.001442	0.004892	-0.000468	0.007222	-0.007904	0.010149
5336	0.001451	0.003456	-0.000924	0.000877	-0.003323	-0.002873	0.003909	-0.005526	0.003558	-0.006183	-0.00139		5336	0.000188	0.007345	0.002424	0.008217	0.006252	0.001575	0.00193	0.00092	0.004206	-0.000168		5336	0.00766	0.014371	0.011825	0.002812	-0.003024	0.018371	0.006329	0.012595	-0.00464
5344	-0.004352	-0.005376	-0.001847	0.003071	0.001354	0.002873	0.003635	0.00336	0.002135	0.001423	-0.001607		5344	0.005076	0.002755	0.001786	0.004454	0.002476	0.003454	0.003685	-0.001668	0.004094	0.001466		5344	0.01761	0.003519	0.005255	0.01507	0.014766	0.015231	0.01504	0.0169	-0.008844
5352	0.000967	-0.001536	0.000231	0.004168	-0.0016	0.002463	-0.003292	-0.000149	0.003163	0.004323	0.003388		5352	0	0.013059	0.004592	0.000998	0.002971	0.005435	0.005031	0.002185	0.009477	0.002052		5352	0.013346	0.02141	0.010665	0.000433	0.012186	0.022714	0.008637	0.007261	0.008047
5360	0.010638	-0.004992	0.003002	0.001097	-0.003323	0.006567	0.005556	-0.002912	0.008856	0.004213	8.7e-05		5360	0.004324	0.004489	0.008164	0.0043	0.008357	0.003708	0.00117	0.005348	-0.000505	0.006659		5360	0.010029	0.007528	0.01368	0.01233	-0.002135	0.010956	-0.002531	0.015037	0.00203
5368	0.001934	0.002688	0.001616	0.000219	0.001477	0.00301	-0.004115	0.003584	0.00514	0.001915	0.002389		5368	-0.000752	0.004183	-0.000383	0.006988	0.000433	0.003809	-0.000994	-0.006095	0.00129	0.005528		5368	0.014294	0.007919	0.008965	0.012113	0.024818	0.010422	0.021592	0.007968	0.006815
5376	0.004352	0.006144	-0.004849	-0.000548	0.000739	0.008893	-0.003567	-0.000821	0.000316	0.002517	0.001433		5376	0.01034	0.002142	0.007526	0.001843	0	-0.00254	0.001053	0.003335	0.002355	0.005863		5376	0.015636	0.016522	0.009042	0.009806	0.010852	0.013829	0.013104	-0.001478	-7.2e-05
5384	-0.000967	0.006528	-0.002078	-0.002193	-0.000123	-0.001642	0.009877	-0.002838	0.003954	0.006019	0.003605		5384	0.009118	0.004285	0.003827	0.011289	0.006438	0.002692	0.006259	0.001898	0.005664	0.013821		5384	0.010977	0.005963	0.002473	0.004831	-0.008006	0.010355	0.011615	0.003149	0.00261
5392	-0.002418	0.004224	0.006003	0.0034	-0.004185	0.003968	0.002743	0.00127	-0.002688	-0.001423	0.002042		5392	0.006204	0.007754	0.001276	0.008524	0.00099	-0.001524	0.003627	0.006901	0.005944	0.000168		5392	0.009555	0.014371	0.011825	0.021415	0.019481	0.009753	-0.007892	0.004498	0.005437
5400	-0.004836	0.00768	0.000693	-0.000658	0.010463	0.00041	-0.005624	0.004331	-0.006326	0.005417	-0.001564		5400	0.004982	0.00255	0.000638	0.002534	-0.000433	-0.001422	-0.001989	0.006268	0.003869	0.001215		5400	0.01224	0.007723	0.003169	0.010455	-0.001868	0.012492	0.001042	0.008932	-0.000145
5408	0.001451	0.002304	0.003925	0.001206	0.004308	0.00342	0.005624	0.00239	0.008381	0.003283	0.004387		5408	0.007708	0.00255	0.008419	0.006681	0.000495	0.001981	0.008658	0.008568	0.012674	0.001843		5408	0.010029	0.015349	0.003091	0.020405	0.018947	0.011424	0.01303	0.000257	0.009642
5416	-0.001451	0.000768	0.000924	0.005484	0.001477	0.001095	0.003224	0.001643	-0.005614	0.000274	-0.000825		5416	0.001692	0.007549	0.006251	0.00215	-0.003776	0.00579	0.000819	0.001955	0.018282	0.001591		5416	0.016268	0.018672	0.006183	0.003821	0.007294	0.009954	0.00886	0.01131	0.010584
5424	0.002901	0.004992	-0.000231	-0.002303	0.000615	0.007115	0.001989	-0.000299	-0.000791	0.003283	0.005169		5424	0.002162	0.007754	0.003827	0.004838	0.006252	0.005841	0.002515	0.008971	0.000393	0.00222		5424	0.00766	0.019259	0.010511	0.014997	0.00507	6.7e-05	0.009232	0.00996	0.000652
5432	0.000484	-0.004224	0.001154	0.000439	-0.003939	0.00561	0.001715	-0.005302	0.002056	0.007332	0.001651		5432	0.009964	0.008468	-0.002934	0.002688	0.000929	0.005232	0.000936	0.00023	-0.002692	-0.004565		5432	0.006239	0.003422	0.012288	0.011537	0.024551	0.0161	-0.006031	0.009382	-0.008699
5440	0.002901	0.005376	0.00254	0.004168	0.005539	-0.001779	-0.001235	0.001344	0	-0.002736	-0.000391		5440	0.003102	0.002755	0.005868	0.002534	0.004766	0.009041	-0.000526	-0.004658	0.000505	0.007497		5440	0.019664	0.016228	0.005487	0.0137	0.009518	0.01149	-0.000819	-0.001157	-0.005945
5448	-0.000484	0.000384	0.000462	0.001645	0.008001	0.008756	-0.002195	-0.000971	0.00087	0.002572	-0.000999		5448	0.008648	0.001428	0.00523	0.001843	0.008109	0.007924	0.000936	5.8e-05	0.009029	-0.005822		5448	0.018005	0.015153	0.011902	0.016656	0.012275	0.006614	0.01772	0.009061	0.005365
5456	0.001451	0.004992	0.002309	-0.00011	-0.000369	0.0026	0.004664	0.001568	0.000791	0.001532	0.00404		5456	0.010904	0.005509	0.000255	0.005299	0.008047	0.006298	0.00117	0.003163	-0.000561	0.001675		5456	0.015794	0.021312	0.006801	0.005985	0.005604	0.010889	0.019135	-0.001542	0.017979
5464	-0.000967	-0.003072	0.000693	0.004606	0.006893	-0.003284	0.001715	0.006273	-0.00166	-0.004049	-0.000912		5464	0.007708	0.003469	0.001148	-0.007833	0.008418	-0.002082	-0.002106	0.003278	0.002692	0.001424		5464	0.0169	0.012416	0.0017	0.009157	0.019658	0.008083	-0.001415	0.008803	-0.002392
5472	0.001451	0.000768	0.004156	0.001974	0.009601	0.006567	-0.002743	-0.008065	0.002214	0.002626	0.005473		5472	0.003572	0.007549	-0.000255	0.01029	0.001671	0.004368	0.010646	0.00138	-0.007907	0.013151		5472	0.008608	0.013296	0.007188	0.014493	0.016901	-0.001603	0.00685	-0.000578	0.007322
5480	-0.000967	-0.002688	0.004156	0.002961	0.006647	0.00301	0.005487	-0.002838	0.004744	0.005909	-0.002433		5480	0.008836	0.006631	0.002424	0.011058	0.012566	0.007822	-0.00193	-0.006901	0.002131	0.007413		5480	0.008292	0.00743	0.008579	0.007138	0.013521	0.005612	-0.016082	0.005591	0.007177
5488	0	-0.00768	0.002078	0.006361	-0.007016	0.004925	-0.000892	-0.000299	0.006405	0.001368	-0.001955		5488	0.00658	0.001632	0.002934	0.005913	0.004085	0.006857	0.012518	0.008281	0.001458	-0.006157		5488	0.016821	0.00567	0.007033	0.003173	-0.003469	0.008685	0.007148	0.005141	0.013412
5496	-0.000484	0.00768	0.005772	-0.005593	0.002093	-0.005199	0.002743	0.000299	0.000237	0.001532	-0.006516		5496	0.006862	0.005101	-0.001531	0.005683	6.2e-05	0.00386	0	0.003508	0.004038	0.007371		5496	0.012398	0.009874	0.008424	0.009157	0.011297	0.001269	-0.002234	0.008675	0.00696
5504	0.001934	0.000384	0.007158	0.007129	-0.000369	0.000137	0.003498	0.00799	0.002767	-0.001641	0.00543		5504	0.007708	0.001428	0.008037	-0.001152	0.002167	0.004978	0.003042	0.012881	0.004655	-0.006115		5504	0.017058	0.01574	-0.000386	0.010311	-0.002046	-0.002605	0.002531	0.013751	0.000652
5512	0.003868	0.004608	0.005541	0.002193	0.001108	0.005883	0.003567	-0.005302	0.007433	-0.005526	0.001303		5512	0.007144	0.00806	0.008292	-0.001766	0.002105	-0.005282	0.00117	-0.002358	0.002916	0.001717		5512	0.007186	0.012611	0.008192	0.019973	0.011119	0.020509	0.016454	-0.012081	-0.002392
5520	0.004352	0.002688	0.006696	0.003071	-0.000985	-0.00041	-0.002126	-0.002614	0.009567	-0.002189	0.001477		5520	0.005264	0.004183	0.005868	-0.007603	0.001486	0.005943	0.008248	-0.003508	0.002019	0.001968		5520	0.007581	0.018575	0.004714	0.012834	0.007561	0.004342	0.006329	0.000835	0.009497
5528	0.005803	0.002304	0.003233	0.000768	0.005047	0.002463	0.00679	0.000224	0.000158	0.000602	0.003562		5528	0.004324	0.006121	0.006123	-0.003763	0.004457	0.005486	0.002223	0.008856	0.002804	0.005277		5528	0.012872	0.009972	0.00827	0.007571	0.001156	0.001002	0.011094	0.007454	0.000362
5536	0.006286	0.004608	-0.001847	-0.00011	-0.002831	-0.002052	0.003498	-0.008214	0.006088	0.001477	0.002172		5536	-0.00188	0.009182	0.003444	0.00622	0.006747	0.004774	0.005674	0.007131	-0.000953	0.005947		5536	0.009555	0.011145	0.006492	0.003605	0.002491	0.009085	0.00685	0.007004	0.016456
5544	0.004352	0.003072	0	0.000768	0.007878	0.001231	0.007476	0.000597	0.002609	0.007004	-0.006342		5544	0.005076	0.005815	0.005485	0.004224	0.005942	0.00579	0.00661	0.004773	0.010431	0.001131		5544	0.01611	0.025613	0.014143	0.009373	0.005871	0.000401	0.01705	0.022362	0.016311
5552	-0.003868	0.000384	0.00254	0.008116	-0.00517	-0.002326	0.001235	0.00224	0.001502	0	-0.002867		5552	0.00282	0.004795	0.003827	0.003686	0.011575	0.002489	0.000234	-0.001265	0.006673	0.005528		5552	0.015715	0.019161	0.006106	0.006922	0.006938	-0.000802	0.01303	0.00302	0.020661
5560	0.003385	0.009985	0.00508	-0.002961	-0.000492	-0.001095	0.006036	-0.005227	0.006326	0.001696	0.00139		5560	0.002632	0.003979	0.001021	-0.000384	0.001362	0.000254	0.007078	0.005693	0.001122	0.004188		5560	0.007423	0.022876	0.012134	0.010455	0.000178	0.003741	0.008711	0.007711	-0.003625
5568	-0.003868	0.00192	0	0.000219	0.002708	-0.008209	0.00631	0.004929	0.003716	0.002955	0.007341		5568	0.003854	0.004081	0.007782	0.003072	0.002909	0.003098	-0.009593	0.000805	0.005552	0.007036		5568	0.022349	0.012807	0.005719	0.008436	0.016456	0.006012	0.01571	0.004305	0.001305
5576	0.003868	0.000768	-0.002309	-0.00351	0.00357	0.004515	0.003224	-0.001867	-0.005772	-0.002572	0.003084		5576	0.00047	0.001632	0.001658	7.7e-05	0.002228	-0.000965	-0.004855	-0.001725	-0.001458	0.007916		5576	0.007976	0.010069	0.012598	0.015646	0.018502	-0.001403	0.006552	0.01131	-0.000725
5584	-0.000967	0.000768	-0.000462	-0.004826	-0.002708	0.004105	0.003841	0.009932	-0.000395	-0.000657	-0.000348		5584	0.003572	0.005407	0.003189	0.002534	0.000557	0.008025	0.009184	0.009948	0.005328	-0.003644		5584	0.016031	0.011927	0.012288	0.006994	0.008628	0.008751	0.004393	0.009446	-0.005147
5592	0.001934	0.00192	0.004156	0.002084	0.000369	-0.003147	0.011866	0.003883	0.000237	-0.002189	-0.001347		5592	0.002914	0.004999	-0.002296	0.011135	0.000681	0.002438	-0.005791	0.003795	0.002467	-0.004398		5592	0.015241	0.006452	0.012829	0.004398	0.009162	0.001937	0.002755	0.011567	-0.002537
5600	-0.000967	0.005376	0.006465	-0.001097	-0.000369	0.004789	0.002332	0	0.004191	0.006621	-0.001043		5600	0.00705	0.002857	0.002169	-0.005452	0.004395	0.001219	-0.002691	-0.007648	0.00314	0.003853		5600	0.015162	0.005768	0.016307	-0.0031	-0.004803	0.007883	0.008339	0.004948	0.002247
5608	0.007253	0.00768	0.003694	0.002303	0.00837	0.001642	0.000617	0.002016	-0.001028	0.000383	0.003128		5608	0.002068	0.000408	0.001658	0.007526	0.004024	0.007568	0.005089	-0.004658	-0.004542	0.003644		5608	0.009871	0.002346	0.00796	0.004543	0.000712	0.011758	0.003499	0.011181	0.010947
5616	0.007737	0.002688	0.001847	0.003071	0.004924	0.000684	0.00823	-0.001643	0.007037	0.002462	-0.001607		5616	0.004324	0.002448	0.000255	0.000384	0.001609	0.004673	0.002164	-0.001553	0.003869	0.00578		5616	0.005686	0.011438	0.01453	0.013772	0.007116	0.020776	0.009232	0.008354	0.019646
5624	-0.000967	0.001536	0.000693	0.003181	0.001846	0.001231	0.003567	0.004331	0.000474	0.001368	-0.003301		5624	0.010152	0.004081	0.00421	-0.001075	0.001114	0.004774	0.002164	-0.001495	0.001963	0.006031		5624	0.005528	0.011438	0.001546	0.018098	0.008095	0.002672	0.014444	0.00257	0.016964
5632	-0.004836	-0.000768	0.004156	-0.004606	-0.002462	0.001779	0.008368	-0.000821	0.006721	-0.000985	0.004214		5632	0.008178	0.004999	0.006123	0.004684	0.005138	0.002997	-0.000351	-0.002875	0.001122	-0.002974		5632	0.006555	0.005084	0.015225	0.008436	0.000534	0.005278	0.007371	0.001864	-0.006307
5640	-0.000967	-0.004224	0	0.007567	-0.007509	0.004378	-0.00048	-0.001494	-0.00087	0.000985	0.002954		5640	0.003478	0.007141	-0.000255	0.00814	0.008852	0.000203	-0.000409	-0.000115	0.000897	0.009842		5640	0.007897	0.018281	0.014221	0.006489	0.013965	0.018505	-0.002159	-0.001349	-0.001957
5648	-0.005803	0.001152	-0.001385	0.004497	-0.000369	-0.007388	-0.001578	0.004854	0.007195	-0.000164	-0.000956		5648	0.00517	0.007651	0.009823	0.005222	0.005509	-0.004521	0.000643	0.003048	0.008692	0.003769		5648	0.011846	0.012122	0.00912	0.014637	0.010407	0.001069	0.001861	0.009767	0.008047
5656	-0.001934	0.001536	0.000924	-0.000658	0.000369	0.003968	0.003018	0.000971	0.002056	0.001368	0.000782		5656	0.004606	0.007243	0.00472	0.002611	0.010337	0.007416	0.011699	0.008051	0.002916	0.00155		5656	0.007028	0.013491	0.001855	0.005408	0.010141	0.020375	0.007818	-0.01041	-0.001232
5664	0.004352	0.004608	0.002309	0.002522	-0.002093	0.003968	0.006036	0.000971	0.007037	0.002626	-0.002346		5664	0.004982	0.010202	0.004465	-0.001536	0.004024	-0.002133	0.003685	-0.000345	0.000729	0.004398		5664	0.014373	0.010656	0.014143	0.018386	-0.002135	0.00314	0.000447	0.005398	-0.00174
5672	0	0.003072	0.005311	0.002193	-0.003077	0.001095	0.001578	-0.002464	0.011307	-0.00093	-0.002606		5672	0.002162	0.000714	0.005868	0.001997	0.008914	-0.001117	0.002866	0.004428	0.001907	-0.008083		5672	0.008292	0.011927	0.008347	0.009373	0.015389	0.002138	0.006403	-0.009189	0.016384
5680	0.011122	-0.001152	0.007619	0.000658	0.003816	0.00342	-0.001509	-0.003136	0.005693	-0.000821	-0.001955		5680	0.001974	0.006937	0.005613	0.001997	0.006809	5.1e-05	0.000526	0.012306	0.007795	0.001215		5680	0.015478	0.004986	0.00541	0.009085	0.009073	0.010622	0.000968	0.015808	-0.000145
5688	-0.000484	0.002304	0.002078	0.001426	0.007386	-0.00041	0.004664	0.006572	0.004902	0.00394	0.003432		5688	0.007896	0.004285	0.005485	0.000307	-0.004704	-0.003962	0.001872	0.003163	0.002524	-0.001089		5688	0.01153	0.010167	0.006492	0.005552	0.009963	-0.00167	0.007148	0.002185	0.00203
5696	0.008704	0.006144	0.000231	0.000987	0.006032	0.000547	0.005487	0.005153	-0.002847	0.003064	0.000695		5696	0.006862	-0.00102	0.004592	0.003609	0.003652	-0.002794	0.00351	-5.8e-05	0.009197	0.004021		5696	0.010266	0.009287	0.010897	0.003173	0.002046	0.004877	0.015933	0.001157	0.017616
5704	0.007737	0.009601	0.000462	0.002193	-0.002585	0.00041	-0.001509	0.000523	0.003321	0.001696	0.003345		5704	0.006674	0.002244	0.002041	0.005376	-0.001362	0.002184	0.005265	0.009201	0.001851	0.003099		5704	0.005765	0.014664	0.005024	0.009734	-0.005426	0.01149	0.000149	-0.006105	0.003697
5712	0.007737	-0.000384	0.000231	-0.004716	0.007632	-0.0026	0.006722	0.005377	-0.001028	0.004432	-0.004257		5712	0.002444	0.003775	-0.000383	0.005529	0.008728	0.005892	-0.001872	0.00207	-0.00701	0.007916		5712	0.016031	0.006159	0.008424	0.006489	0.010941	0.000401	0.00685	-0.002506	0.005002
5720	0.009188	0.004992	-0.001385	-0.002961	-0.007139	0.002189	-0.002332	-0.000672	-0.001107	-5.5e-05	0.000174		5720	0.00893	0.007856	0.007144	-0.003072	0.000124	0.008127	-0.000526	0.000575	-0.000561	0.005528		5720	0.009634	0.008505	0.010588	0.012618	0.01699	0.007549	-0.000521	0.013494	-0.007395
5728	0.001934	0.000384	0.003925	-0.008555	-0.000985	-0.000547	0.001509	-0.001568	0.002135	0.009192	0.000565		5728	-0.000846	0.007958	0.001658	0.000691	0.012875	0.00767	0.001228	-0.002415	0.00701	0.000544		5728	0.008687	0.014273	0.008888	0.008652	0.009429	-0.00795	0.016231	0.003341	-0.00725
5736	0.00677	-0.001152	-0.002078	0.00011	-0.005539	-0.002326	-0.004595	0.006796	0.003084	-0.005636	0.000652		5736	0.008178	0.007549	0.003444	0.005299	-0.001424	0.003251	0.006025	0.003968	-0.000336	0.00289		5736	0.014294	0.00479	0.002396	0.013195	0.004626	-0.000601	0.008041	0.02172	0.000435
5744	0.005319	-0.001152	-0.003002	0.00329	0.000615	0.002052	0.001372	0.000821	7.9e-05	0.001532	0.002302		5744	0.006862	0.001122	0.006123	0.004147	0.001671	0.000152	0.001053	0.007476	0.00729	0.004104		5744	0.006002	0.001466	0.012366	0.013123	0.008717	0.008484	0.004169	0.010603	0.010802
5752	0.002418	0.00768	-0.000462	0.0034	-0.003077	0.004515	0.00144	0.000672	0.002767	0.002079	0.001433		5752	0.004324	0.004591	0.008547	0.0043	0.0039	0.002844	0.006318	-0.00023	-0.002411	0.001508		5752	0.004343	0.014957	0.009661	0.006706	0.005693	0.00147	0.00551	0.01086	7.2e-05
5760	-0.003868	-0.005376	0.010621	-0.000329	-0.002093	-0.002873	0.008299	-0.003211	0.000158	-0.004487	0.00708		5760	0.00611	0.00102	0.006889	0.002765	0.001424	0.007466	0.002866	0.003795	-0.001738	-0.000963		5760	0.01532	0.009581	0.005951	0.007138	0.007917	0.018906	0.020698	0.003791	0.0029
5768	0.001934	0.001536	0.003233	0.002961	-0.001354	0.00301	0.003361	0.002987	0	0.003174	-0.004518		5768	0.005734	0.007141	0.003827	0.004915	0.001238	0.0032	0.004914	0.004658	-0.002411	0.004188		5768	0.012951	0.015251	0.010588	0.018819	0.002846	-0.000735	0.001117	0.012145	-0.004277
5776	0	0.006912	0.00508	-0.005813	0.004308	0.00342	-0.000754	-0.005899	-7.9e-05	0.003009	-0.000652		5776	0.0047	-0.000306	0.008164	0.003916	0.001671	-0.003505	-0.003217	-0.002818	0.007234	0.009298		5776	0.011293	0.007332	0.006724	0.008869	0.009785	0.007415	0.004467	0.010346	0.015152
5784	-0.002901	0.005376	-0.000462	0.000658	0.000985	-0.000547	-0.002675	-0.003062	-0.00166	0.00197	-0.001955		5784	-0.00094	0.005917	0.005613	0.008217	-0.001424	0.006857	0.004504	-0.00598	0.003757	4.2e-05		5784	0.00924	0.010069	0.003864	0.010815	0.005426	0.015098	0.018911	0.00739	0.004567
5792	0.002901	0.00384	0.001154	0.001755	0.004308	-0.001779	-0.002263	-0.001792	0.003005	-0.001532	0.005734		5792	0.005076	0.00255	0.001658	0.005299	-0.000186	0.004978	0.003978	0.005003	0.010319	-0.007957		5792	0.012477	0.004204	0.015844	0.017233	0.014321	0.006747	0.015784	0.002121	0.001087
5800	0.002901	0.00384	0.003233	-0.002193	-0.000369	0.001368	-0.002538	0.001568	0.004033	-0.002298	-0.006385		5800	0.001598	0.005509	0.00523	0.00192	0.001486	-0.000813	0.005148	0.00046	0.005159	0.002722		5800	0.020058	0.006061	0.007033	0.012041	0.010496	0.020108	0.008637	0.016258	0.00522
5808	0.001451	-0.001536	0.004618	-0.000548	0.003077	-0.004105	0.00727	0.000523	0.001265	0.001477	0.00278		5808	0.002538	0.008264	0.002679	0.001613	-0.00359	0.00447	0.005908	0.008626	0.006673	0.00511		5808	0.013583	0.006452	0.012443	0.014349	0.015211	0.012492	0.014816	0.007583	0.005437
5816	0.006286	0.003072	0.003002	-0.00329	-0.002585	-0.002736	-0.002195	0.000971	-0.001502	-0.002025	0.001998		5816	0.003948	0.00204	0.001786	-0.002457	0.001052	0.007517	0.00702	0.004773	-0.00028	0.004398		5816	0.011056	0.004888	0.010588	0.011969	0.009696	0.004008	0.004691	-0.008354	0.008047
5824	-0.001451	-0.000384	0.003694	0.00351	-0.004801	0.004652	0.002332	0.004406	0.001423	-0.001149	-0.003736		5824	0.004418	0.000816	-0.000893	0.008754	0.005942	0.005435	-0.001228	0.001553	-0.007402	-0.001424		5824	0.006476	0.01965	0.009197	0.013555	0.009073	0.01443	-0.005659	0.00649	0.008192
5832	0.005803	0.004224	-0.000462	0.0034	0.008863	-0.006841	0.005007	0.005153	0.001819	0.002791	0.006342		5832	0.001034	0.014385	0.000383	0.009676	0.001114	0.003454	0.000175	0.002185	0.000729	0.011392		5832	0.015952	0.0131	0.004019	0.011825	0.005782	0.011424	0.019284	0.015679	0.020661
5840	-0.000484	0.000768	0.003463	-0.000219	-0.004431	-0.003968	-0.001715	0.002763	0.009409	-0.00093	-0.003649		5840	0.007614	0.002346	0.003189	0.00407	0.00031	0.004673	-0.000117	0.008971	-0.007683	0.004565		5840	0.019427	0.007039	0.008038	0.01096	-0.001423	0.006747	-0.001712	-0.006747	0.012614
5848	0.000967	0	0.002078	0.002961	0.000615	-0.002326	0.002263	0.001344	0.000474	0.012202	0.002259		5848	-9.4e-05	0.006733	0.004082	0.002227	0.005695	0.011022	0.002749	-0.001323	-0.003477	-0.00067		5848	0.006555	0.015837	0.013911	0.00411	0.006494	0.007482	0.004169	-0.002378	0.006452
5856	0.000967	0.00384	0.003002	0.00011	-0.005908	-0.005883	0.004938	0.002987	-0.002372	-0.000492	-0.004214		5856	-0.001128	0.003367	-0.000255	0.004377	0.007676	0.004013	0.006025	-0.00092	0.000224	-0.002136		5856	0.004106	-0.001466	0.001314	0.010599	0.012009	0.001804	0.000298	0.008932	-0.00203
5864	-0.004352	0.006528	0.000693	0.001974	0.000615	-0.000137	0.001372	0.000224	-0.004744	-0.001094	0.002433		5864	0.003102	0.006325	0.004975	0.00192	6.2e-05	0.010209	-0.004738	0.00483	-0.003365	0.003811		5864	0.00616	0.008603	-0.003091	0.00959	0.000712	0.004743	-0.004542	0.015294	0.013122
5872	0.007737	0.004224	0.003925	0.000548	-0.006647	0.007935	0.001578	-0.00239	-0.000633	-0.002736	-0.003692		5872	0.006862	0.007039	0.00051	0.000922	-0.0026	-0.001219	-0.00193	0.001265	0.001346	0.005068		5872	0.007186	0.020725	0.008965	0.012762	0.013076	0.006413	0.003872	0.010217	0.012034
5880	0.001934	-0.010369	0.003463	-0.00011	-0.001969	0.000274	0.000412	-0.005601	0.002688	0.009575	-0.001651		5880	0.002632	0.000816	0.005996	-0.003379	-0.008171	-0.001422	-0.003451	0.007993	-0.000897	0.004104		5880	0.018084	0.010656	0.010511	0.010888	-0.002935	0.000935	0.006924	0.016193	0.000797
5888	0.001451	0.001536	-0.001385	0.001864	-0.000492	0.001505	-0.001166	0.004033	0.00174	-0.001477	-0.000261		5888	0.007708	0.009386	0.006378	-7.7e-05	0.003095	0.0096	0.000117	0.0023	0.000897	-0.004816		5888	0.009318	0.011243	0.008115	0.011248	0.007027	0.022246	0.004318	0.000643	0.011454
5896	0	-0.00192	0.004849	0.004387	0.005416	0.003147	0.00048	0.001195	-0.001502	0.000274	-0.000956		5896	0.004042	0.003877	0.005358	-0.001382	0.002476	0.004317	0.010763	0.010811	-0.001682	-0.000838		5896	0.012082	-0.012513	0.002009	0.008364	0.010763	0.004877	-0.00484	0.00045	-0.009207
5904	-0.006286	0.006528	-0.007158	-0.001426	0.003939	0.008483	0.007133	0.005974	-0.005614	0.002353	4.3e-05		5904	0.005828	0.009386	0.001021	0.006067	0.002105	0.00772	-0.003919	0.004715	0.004598	0.008334		5904	0.015083	0.003617	0.008192	0.011464	0.003291	0.002338	0.001266	0.00045	-0.010439
5912	0.001934	-0.000768	-0.000462	-0.001097	-0.000862	0.005883	0.000754	-0.004257	0.000316	0.006566	0.003128		5912	0.005546	-0.000306	-0.00051	0.009292	0.004581	0.001067	-0.001404	-0.001898	0.001458	-0.006157		5912	0.00845	0.010852	0.012907	0.007859	0.019925	0.012025	0.009456	-0.011181	0.015297
5920	-0.001934	0.000384	-0.003694	0.000877	0.000739	0.001095	0.003704	0.007766	-0.002847	-0.002079	-0.000304		5920	0.004418	0.004591	0.004465	-0.00215	0.002414	0.000102	0.005674	0.008166	0.003533	-0.002136		5920	0.003949	0.002737	0.009583	0.011104	0.002046	0.014163	0.000447	0.011631	0.007177
5928	-0.000967	0.003072	-0.000231	0.006142	-0.003077	0.005199	-0.003841	-0.00336	-0.003005	0.002462	0.004214		5928	0.008178	-0.001224	0.005996	0.005606	-0.002538	-0.001117	0.002281	0.00322	0.007066	0.000628		5928	0.014294	0.014664	-0.002087	0.004687	0.012809	0.007482	0.002755	0.005591	0.00261
5936	0.001451	0.000768	0.001847	-0.002193	0.001477	-0.000137	-0.005418	0.000149	-0.003242	0.006183	0.005213		5936	-0.000752	0.005203	0.00523	0.005452	0.000124	0.000152	0.010295	-0.00414	0.002187	-4.2e-05		5936	0.020769	0.010167	0.010356	0.008364	0.009607	0.007616	0.005882	-0.000771	0.00029
5944	0.009188	-0.001536	0.005311	-0.004826	0.006278	-0.009714	0.003704	-0.001419	0.006009	-0.005964	-0.000738		5944	0.007144	0.001632	-0.001403	0.001075	0.006747	0.00772	0.000994	0.005405	0.00157	0		5944	0.004343	0.003715	0.006183	0.001875	0.014232	0.009553	0.002829	0.004113	0.001377
5952	-0.000967	0.003456	0.003694	0	-0.003323	-0.003831	0.003704	-0.001045	0.000237	0.00963	-0.000999		5952	0.007332	0.003265	0.00893	0.005145	0.003528	0.001321	0.005323	0.004428	0.010038	-0.001466		5952	0.010187	0.006746	0.011516	0.00274	0.017524	0.009419	0.012285	0.010924	0.015079
5960	0.004836	-0.004608	-0.00785	0.002632	-0.005293	0.002463	-0.003978	-0.003211	0.001107	0.004596	0.000738		5960	0.00047	0.002755	0.002679	0.00407	0.007799	0.005993	0.011407	0.00529	-0.005271	0.008628		5960	0.019032	0.009874	0.01167	0.01406	0.010852	0.010689	0.006924	0.007261	0.022691
5968	0.00677	-0.004224	0.000462	0.000439	-0.004801	0	0.005487	-0.00127	-0.0034	-0.0058	0.003779		5968	0.006768	0.0101	0.005741	-0.000998	0.005633	0.0064	0.004504	0.00621	0.002972	0.001215		5968	0.00616	0.016424	0.009274	0.001514	0.015211	0.007282	0.001787	0.001414	0.003915
5976	-0.001451	0.007296	0.005541	0.002632	0.003323	0.003284	0.002195	0.004854	-0.003716	-0.002025	0.006168		5976	0.001598	0.004795	0.005485	0.005068	-0.004147	-0.000457	0.013337	-0.000805	0.004038	0.005863		5976	0.009792	0.001173	0.008501	0.001875	-0.000801	0.004409	-0.004914	0.011245	0.004785
5984	0.012089	0.001152	-0.001385	-0.000768	0.006032	0.001915	-0.000343	0.008513	0.008856	0.001751	0.001564		5984	0.000658	0.004285	0.002806	0.003916	0.00031	0.004724	0.002281	-0.002185	-0.005271	0.003518		5984	0.015399	0.00264	0.006878	0.00685	0.003647	0.001069	0.015784	0.004177	0.010077
5992	0.003385	0.006528	0.003925	0.000877	0.000862	-0.001231	0.000686	-0.001344	-0.004428	-0.000821	0.001347		5992	0.003572	-0.000102	0.004465	0.000154	0.0026	0.005587	0.005791	-0.00161	-0.006057	0.011685		5992	0.009871	0.009874	0.002164	-0.000433	0.002402	0.004008	0.004021	0.009896	0.010294
6000	0.011605	-0.006912	0.001847	0.003839	0.003939	0.007251	-0.008436	0.00224	0.000158	0.002572	0.000825		6000	0.003666	0.007243	0	0.006911	0.001981	-0.006146	0.005148	-0.000978	-0.002187	-0.002345		6000	0.016584	0.013784	0.006492	0.006273	0.013788	0.002539	-0.000745	-0.000964	0.006307
6008	0.000484	-0.000384	0.003233	-0.006142	0.002585	0.00041	-0.00096	0.002464	-0.00087	-0.001313	-0.000478		6008	0.000846	0.007345	0.004848	-0.000768	0.002228	0.001829	0.002632	0.007706	-0.00129	0.000628		6008	0.014215	0.010656	0.013757	0.013411	0.00676	0.003407	0.019656	-0.004498	0.011889
6016	-0.001451	-0.006912	-0.001616	0.00658	-0.001477	0.00602	-0.001303	0.006646	0.006009	0.008481	-0.00278		6016	0.005358	0.002653	0.004082	0.00215	0.005076	0.007213	0.000819	0.003565	-0.007627	-0.003141		6016	0.011846	0.011536	0.006724	0.003173	0.007205	-0.000868	-0.011764	-0.008225	0.002175
6024	0.004836	0.00192	-0.001616	-0.002742	-0.001723	-0.01204	0.005144	0.004331	0.002214	-0.001368	-0.003214		6024	0.001034	0.00255	0.000383	0.004761	-0.007552	0.001168	0.005616	0.00092	-0.005552	0.006952		6024	0.007344	-0.003128	0.010279	0.00447	0.005248	0.005612	0.003797	0.018828	0.013412
6032	0	0.00192	0.009698	-0.001535	0.001846	0.001368	-0.003498	-0.000149	0	0.000985	0.002172		6032	0.002256	0.00153	0.009057	-0.000691	0.001362	-0.001117	0.000351	-0.001438	5.6e-05	0.004691		6032	0.016426	0.014078	0.012134	0.007643	0.011742	0.011691	0.008786	-0.009575	0.00493
6040	0.004836	0.00384	0.00254	-0.000219	-0.003939	-0.005199	0.001715	0.005302	0.006563	-0.003283	-0.000608		6040	0.006486	0.007345	0.002806	0.000922	0.005076	0.005536	0.009008	-0.010293	-0.003869	0.001591		6040	0.004185	0.003128	0.015225	0.002452	0.012542	0.010822	0.002085	0.009639	-0.001595
6048	-0.004836	0.004224	-0.002309	-0.001097	-0.0016	-0.004241	-0.006379	0.001942	0.003005	-0.003228	-0.000565		6048	0	0.006835	0.001914	-0.000845	0.00359	-0.000914	-0.007371	-0.00184	0.012225	0.001382		6048	0.014057	0.009581	0.014684	0.010022	0.007472	0.000334	0.014742	0.004819	0.00087
6056	0.001934	0.010753	-0.000462	0.00669	0.000246	0.00041	-0.001235	0.002763	-0.002451	0.005089	-0.00139		6056	-0.000376	0.005815	0.000128	0.00407	0.008047	-0.002235	-0.003627	0.002875	-0.006449	0.005612		6056	0.005212	0.009287	0.01252	0.010671	0.010052	0.018572	0.016529	0.003534	0.011744
6064	0.000484	-0.003456	0.000693	-0.000768	-0.006401	0.000958	0.004664	0.001568	-0.001107	0.002134	-0.001347		6064	0.002726	0.004183	-0.000383	0.008601	0.004457	-0.000203	0.001813	0.012421	-0.006729	0.001047		6064	0.016584	0.013491	0.003942	0.005191	0.004003	0.009753	0.004988	0.021977	-0.000507
6072	0.001934	0.003072	0.008543	-0.001535	0.007755	-0.000958	-0.00192	-0.000448	-0.00427	0.003666	0.001911		6072	0.002914	0.002142	-0.005741	0.000922	0.000433	-0.000203	0.006435	-0.00069	0.015422	-0.008209		6072	0.01224	0.008114	0.01453	0.013628	0.002935	0.008685	0.004616	0.011759	0.014137
6080	0.007737	0.00576	0.002309	0.002742	-0.00517	0.00342	-0.000823	-0.001718	-0.005377	-0.002626	0.000478		6080	0.007332	0.006019	0.003444	0.000307	0.007119	0.000711	0.002515	-0.005348	0.000449	0.009926		6080	0.011135	0.008505	0.016075	0.009373	0.012186	-0.000868	0.007073	0.004755	0.00232
6088	0.001451	0.00768	0.000693	0.007238	-0.000862	-0.001779	-0.007339	0.001419	0.001819	0.002791	-0.000912		6088	0.004324	0.001836	-0.001658	0.001997	0.002724	0.003962	0.00427	0.001093	0.003869	-0.000126		6088	0.001264	0.021312	0.015071	0.010743	0.013343	0.012092	0.008116	-0.000193	0.008264
6096	0.000484	0.000768	0.002771	-0.00011	-0.004185	0.002736	0.003567	0.003136	-0.007433	-0.001806	0.001303		6096	0.004982	0.001734	0.003189	-0.003072	0.000743	-0.002438	0.004621	0.003393	0.005552	0.003309		6096	0.004975	0.009776	0.014298	0.006633	0.021704	0.005211	0.006626	0.011117	0.008989
6104	0.002418	0.00192	0.001847	0.009651	-0.001477	0.003831	0.002126	0.00127	0.00514	-0.000821	0.004344		6104	0.004512	0.005305	0.005358	0.000691	0.001548	0.009295	0.002457	0.00184	-0.000729	0.013863		6104	0.011451	0.003128	0.008347	0.004543	0.010229	-0.000468	-0.001266	0.005526	0.015514
6112	-0.008221	0.001536	0.00254	0.000987	0.011448	-0.002873	0.002812	0.004406	-0.002293	0.003666	0.001129		6112	0.00282	0.001224	-0.002806	0.00837	0.003219	0.002387	0.005089	-0.000518	0.001066	0.006659		6112	0.00995	0.003715	0.009197	0.010022	0.013877	0.01129	0.011168	-0.009575	0.008264
6120	-0.003868	0	0.00508	0.006032	0.003447	0.006294	0.002812	-0.001643	-0.003005	0.005143	-0.000608		6120	0.002162	0.003469	0.004975	0.006988	0.006995	0.004978	0.002515	-0.003335	0.004991	0.002345		6120	0.013425	0.022094	0.014221	0.017016	0.002402	0.013094	0.002457	0.014137	-0.011454
6128	-0.001451	0.00576	0.002078	0.00011	0.001231	0.006567	0.002401	0.004257	0.003005	0.003721	-0.002085		6128	0.004042	-0.002346	0.007016	-0.000384	0.011823	0.004774	-0.001111	0.000403	0.001626	0.001927		6128	0.015794	0.015446	0.009661	0.003533	0.018502	0.011156	-0.004765	0.010731	0.00551
6136	0.000967	-0.003456	0.000924	0.004387	-0.004308	-0.001642	-0.003155	0.002315	-0.001502	0	-0.003736		6136	0.005546	0.002244	0.006761	0.005836	-0.002414	-0.002743	-0.005265	0.00345	0	-4.2e-05		6136	0.00537	0.011438	0.01082	0.008148	0.018146	0.008818	0.006701	-0.002442	-0.000942
6144	-0.001451	0.001152	0.000462	0.002303	0.007139	-0.003831	0.001852	-0.002091	-0.00087	0.000657	0.003866		6144	0.001786	0.004081	0.001531	-0.000691	-0.000619	0.002184	-0.006844	-0.003335	-0.002019	-0.002345		6144	0.010345	0.013198	0.005333	0.008869	0.005693	0.011758	0.007967	-0.003277	0.003625
6152	0.002901	-0.004224	-0.00508	0.004826	0.000862	0.000137	0.00535	0.007542	-0.00087	-5.5e-05	0.001911		6152	0.000846	0.007141	0.002551	-0.003302	0.003405	0.001981	0.004972	0.012248	0.002916	0.008711		6152	0.012635	0.009483	-0.001391	0.005408	0.009073	0.005879	0.007892	0.009061	0.009642
6160	0	0.004992	0.002078	0.002303	0.000246	0.00561	0.004938	0.004929	0.010358	0.00383	8.7e-05		6160	0.003478	0.005203	0.003955	0.001997	0.002105	0.003962	0.002398	-0.003738	0.005832	-0.001466		6160	0.01532	0.012318	0.013757	0.003605	0.009696	0.011023	0.002755	-0.004434	0.001812
6168	0.004352	0.003072	-0.002309	0.001426	-0.004308	-0.003968	-0.005624	-0.000597	0.002135	-0.000109	0.000695		6168	0.004982	0.004285	0.003062	-0.002457	0.007552	0.00513	-0.002925	0.003565	-0.001907	0.00155		6168	0.008766	0.003519	0.007651	0.011753	-0.008717	0.001269	0.023602	0.006233	-0.00435
6176	0.002418	0.00192	0.001385	0.002303	-0.002708	0.003557	-0.001166	0.003286	0.005298	0.001641	-0.003866		6176	0.003854	0.003265	0.005613	0.005759	-0.002167	0.013003	-0.000234	0.006671	0.000112	0.004774		6176	0.008687	0.005572	0.011747	0.005336	0.006849	0.004877	0.001489	-0.005526	0.019719
6184	0.001934	0.00192	-0.004156	0.00011	0.001231	0.004105	-0.002263	-0.000373	0.004033	0.001258	-0.000478		6184	0.001974	0.005407	0.001658	-0.001152	0.008604	0.000102	0.003568	0.002933	0.012057	-0.000586		6184	0.003791	0.007528	0.004405	0.010239	0.003914	-0.00795	-0.003797	0.007069	-0.005872
6192	0.003868	-0.000384	0.004387	0.002961	0.002339	-0.003968	-0.001166	0.005377	0.001186	0.001368	8.7e-05		6192	0.005452	-0.000306	0.000128	0.001689	-0.003714	0.003759	0.006084	-0.000748	0.00286	-0.003099		6192	0.011214	0.012611	0.011516	0.006489	0.006049	0.007549	0.004021	-0.013816	0.000507
6200	-0.005803	0.001152	0.006465	-0.000987	-0.003447	0.000958	0.007545	0.002016	0.003321	0.001204	0.004344		6200	0.005922	0.002857	0.002296	-0.005376	0.005138	0.008381	0.002164	-0.000288	0.00572	-0.001633		6200	0.018005	0.007332	0.00255	0.006417	0.010407	0.011958	-0.001489	-0.001992	0.007685
6208	0.004352	0.008065	0.001385	-0.001864	-0.000492	0.0026	0.002332	0.004182	-0.001028	0.004651	0.002519		6208	0.003572	0.008264	-0.000765	0.000461	-0.00099	-0.006451	0.001053	-0.001438	0.002299	0.005947		6208	0.010266	0.009483	0.017389	0.009229	0.008717	0.00501	0.006775	0.004177	0.001957
6216	0.004352	0	0.002078	-0.00669	-0.004308	0.003557	0.000206	0.002539	-0.001107	0.003502	0.001043		6216	0.003478	0.003775	0.003062	0.000538	-0.001795	0.002184	-0.005265	-0.004888	0.00314	0.011852		6216	0.010345	0.002249	0.006106	0.009446	0.009518	0.001937	-0.007818	0.000257	0.005727
6224	-0.004352	0.009601	-0.000924	0.005264	0.008001	0.007525	0.009191	-0.002614	-0.002372	0.003721	-0.000825		6224	0	0.006427	-0.001021	0.005222	0.0013	0.005689	-0.005089	0.00092	0.005384	-0.003602		6224	0.012319	0.015251	0.012443	0.006706	0.005248	0.003073	0.01504	-0.001992	-0.008699
6232	0.000484	-0.000768	0.000693	0.01009	-0.000739	0.001368	0.000892	-0.001419	0.004349	0.000711	-0.000391		6232	0.007802	0.007651	0.000893	-0.001536	0.002043	0.000152	0.001287	0.001208	-0.00157	-0.003853		6232	0.014294	0.01701	0.007188	0.011825	0.002402	0.0161	-0.002829	-0.00045	0.00145
6240	0.000484	0.00192	0.00785	0.001206	0.003323	-0.0026	-0.001303	0.000896	0.003321	0.002408	0		6240	0.00517	0.002244	0.001786	0.007372	-0.00031	0.001575	0.000702	0.002243	-0.001009	0.00645		6240	0.005054	0.015544	0.018626	0.004615	-0.012542	0.002806	0.007371	0.003277	0.00029
6248	0.005319	-0.004608	0.001847	-0.000658	0.010094	-0.003147	0.002469	-0.000672	-0.000553	-0.005253	0.001433		6248	0.001316	0.001326	-0.000128	0.003379	0.003281	0.010412	0.000994	0.00184	0.012562	-0.001801		6248	0.006081	0.015544	-0.000232	0.013411	0.00765	-0.003741	0.012359	-0.005783	-0.000652
6256	-0.003385	-0.000768	0.006234	-0.001864	0.005908	0.004515	0.006722	0.000747	0.00593	0.008317	-0.000174		6256	0.0047	0.004897	0.002296	0.000845	0.007552	0.004013	0.010471	-0.00368	0.012057	-0.003644		6256	0.013741	0.010754	0.001237	0.006706	-0.010052	0.012225	0.0102	-0.001928	-0.0029
6264	0.001451	-0.005376	-0.000693	-0.001755	-0.001477	-0.001368	-0.00048	0.003062	-0.001977	-0.000383	-0.001824		6264	0.003384	0.003163	0.003189	0.000307	0.004085	0.001981	-0.006669	-0.002185	-0.000168	0.001508		6264	0.005765	0.003128	0.0017	0.009878	0.002135	0.003073	0.016752	-0.002378	0.006597
6272	-0.000967	0.00384	0.007158	0.000987	-0.000492	0.005883	-0.003429	-0.000448	0.000474	-0.005143	0.001955		6272	0.003948	0.004489	0.001786	0.004684	0.000495	-0.006501	0.008774	0.005463	0.000897	0.001089		6272	0.013662	0	0.01538	0.016512	0.017524	0.012292	0.000447	-0.005655	0.007757
6280	0	0.00384	0.002309	0.001755	0.005908	-0.000958	-0.004664	0.003883	0.002847	-0.001641	0.004083		6280	0.006204	0.002448	0.005485	-0.001613	0.004395	-0.003911	0.00971	0.00483	0.001514	0.005403		6280	0.001421	0.006746	0.00085	0.015214	-0.005159	0.001937	0.019433	0.004948	0.007757
6288	-0.000967	0.002304	0.007389	0.000329	0.001231	-0.000274	0.003224	0.005526	-0.0034	0.002243	0.004648		6288	0.002068	0.00204	0.005103	0.000461	-0.001548	-0.002794	0.002515	-0.001438	0.001009	-0.003811		6288	0.010582	0.00919	0.019708	0.00995	0.005426	0.003207	0.002457	0.00347	0.006525
6296	-0.002418	-0.00192	0.001616	0.003071	0.006893	0.000684	-0.001372	0.00224	0.000553	-0.003611	4.3e-05		6296	0.002162	0.002857	0.006761	0.00023	0.003528	-0.002844	0.004914	0.001265	-0.004598	0.002262		6296	0.011056	0.001173	0.003014	0.000505	0.000801	0.012492	0.005584	0.001992	0.012324
6304	0.002418	0.005376	0.002309	0.001426	0.004554	0.004925	-0.00631	-0.00575	0.002847	0.0029	0.004995		6304	0.00517	0.003469	-0.000255	0.004915	0.012009	0.004114	0.005557	0.006038	-0.003982	-0.003141		6304	0	0.012122	0.010434	0.008076	-0.004981	0.010288	0.005956	0.00347	0.004857
6312	-0.001934	0.00192	0.001385	-0.006909	0.004677	0.004925	0.009122	0.003211	-0.002135	-0.00487	0.003258		6312	0.00282	0.003979	0.00421	0.003302	0.002167	0.002032	-0.001345	0.008511	-0.00157	-0.011811		6312	0.00924	-9.8e-05	0.012134	0.017088	-0.006316	0.006012	0.003127	0.005655	0.003262
6320	0.00677	0.001152	0.005541	0.009761	0.007755	0.001095	0.00096	-0.00239	-0.003242	-0.003611	-0.001955		6320	0.002914	0.003571	0.001021	0.007065	0.003219	-0.000762	0.002691	0.004255	0.00157	0.003811		6320	0.014057	0.003128	0.004714	0.004326	0.007027	0.007215	0.016901	0.014972	0.017761
6328	0.003868	-0.003456	-0.001616	0.005922	0.002216	0.004515	-0.002606	-0.003211	-0.001344	0.002791	0.002346		6328	0.004982	0.004183	0.003699	0.005068	0.004333	0.001575	0.003159	0.007591	0.000393	-0.006073		6328	0.010424	0.012416	0.002782	0.011392	0.016545	-0.004743	0.006775	0.016515	0.003262
6336	0	0.002688	-0.001385	0.004277	-0.0016	0.002873	0.000274	0.002614	0.002372	0.006183	0.001173		6336	0.000564	0.001428	0.001786	0.00023	0.007242	-0.004724	-0.006376	-0.000403	0.001402	0.006282		6336	0.021006	-0.005377	0.004946	0.007355	0.00427	0.012827	0.010051	0.009382	0.015224
6344	0.006286	0.007296	-0.001385	0.001097	0.003693	0.005199	-0.002606	0.002614	0.004349	0.000766	-0.000825		6344	0.003478	0.001734	0.002169	0.004531	0.004519	0.000559	0.003393	0.002013	0.000729	0.007497		6344	0.011451	0.01486	0.00997	0.000144	0.001245	0.00962	-0.000745	-0.001671	-0.000507
6352	0.001451	-0.007296	-0.001385	-0.000548	-0.006278	-0.001095	0.002126	0.004705	0.004665	0.000875	-0.009339		6352	9.4e-05	0	0.001914	0.003763	0.003838	0.006095	0.007137	0.011213	-0.002075	0.00067		6352	-0.000474	0.003324	0.007497	-0.003605	0.007472	0.015098	0.005733	0.008161	0.010947
6360	0.002418	0.003072	-0.002309	-0.000548	0.001846	0.000684	-0.003086	-0.001419	0.003637	0.003174	0.002563		6360	0.007802	0.007345	0.006251	0.006067	0.008233	0.003251	-0.001696	-0.003163	0.006842	0.014365		6360	0.00766	0.004497	0.007419	-0.000937	0.012453	0.000401	-0.01154	0.000707	0.022256
6368	0	0.002688	-0.000924	-0.000329	0.000739	0.004515	-0.003429	0.00463	0.001819	0.00186	4.3e-05		6368	0.005546	0.004693	0.008802	0.004377	0.004395	-0.001625	0.007663	-0.000403	0.006898	-0.00356		6368	0.010977	0.00831	0.007342	0.010815	0.01361	0.00628	0.021294	0.014651	0.013919
6376	0.00677	0.003072	-0.002771	0.005374	0.004431	0.006704	0.001235	-0.003734	-0.000395	0.002517	-0.002128		6376	0.004512	0.006529	0.005613	0.009753	0.003343	0.006705	-0.00351	0.005118	-0.000168	0.004858		6376	0.000553	0.005572	0.012752	0.003461	0.004803	0.017169	0.008562	0.007647	0.011164
6384	-0.003385	0.003456	0.003233	-0.002413	0.001354	-0.003557	-0.003567	0.00575	0.002056	-0.002955	-0.00265		6384	0.00047	0.001734	-0.001148	0.005145	-0.000557	-0.001575	0.005616	0.00391	0.002748	0.010973		6384	0.014057	0.003226	0.011825	0.003245	0.000712	0.013561	0.003574	0.004819	0.00638
6392	0.003868	0.001152	0.003002	-0.001426	-0.005539	0.007251	0.003498	0.002166	0.003321	-0.002845	-0.004995		6392	0.006674	0.004285	0.002551	0.002073	-0.001114	-0.000914	-0.003627	-0.00391	0.001458	0.007832		6392	0.007976	0.010069	0.006183	0.001586	0.010496	0.008685	0.003425	-0.005783	0.006525
6400	0.003385	-0.00192	-0.002771	0.002961	-0.005662	0.00301	0.002195	0.002166	-0.00514	0.000164	0.00265		6400	0.00423	0.003775	0.007782	0.00814	0.008728	0.007466	0.008014	0.003795	0.007402	0.005445		6400	0.004185	0.006354	-0.001237	-0.003605	0.01699	-0.004409	-0.005435	0.001864	0.00203
6408	-0.001934	0.002688	-0.00254	-0.000768	0.003693	0.004515	-0.005213	-0.00336	0.000712	0.004268	-0.000478		6408	0.001598	0.005101	0.004465	0.001536	0.001981	0.004267	0.004797	0.007821	-0.005384	0.007957		6408	0.011451	0.013882	0.013989	0.000288	0.007828	0.002605	0.009902	0.005655	0.001522
6416	-0.000967	0.000768	-0.001154	0.001645	0.007509	-0.001642	0.003086	-0.001195	-0.002847	-0.000492	0.004257		6416	0.00376	0.007549	0.005103	0.005376	0.002105	-0.001067	0.008014	0.005348	0.001346	-0.001759		6416	0.013662	0.007234	0.012366	0.012113	0.005782	0.005278	-0.001042	0.005205	0.001015
6424	0	0.004224	0.003694	-0.0034	-0.000123	0.003831	0.004664	0.000149	-0.004586	0.001477	-0.004778		6424	0.004982	-0.000102	0.006123	-0.001843	0.001548	0.006197	0.008248	-0.000345	0.008019	0.00134		6424	0.004106	0.022387	0.010434	0.011537	0.002313	0.000668	0.001415	0.002956	0.007322
6432	0.010638	0.00192	-0.003233	-0.000658	0.009109	-0.001095	0.002812	0.002614	0.004191	0.000219	0.000912		6432	0.002068	0.007039	0.000638	-0.002304	-0.0013	-0.001778	-0.003568	0.007648	-0.001122	0.005654		6432	0.011846	0.012904	0.004637	0.013195	0.008628	-0.00461	0.010126	-0.006362	0.003407
6440	-0.002901	-0.00192	0.003463	0.004716	0.006401	-0.000274	0.001235	0.00799	-0.00506	-0.000821	0.001738		6440	0.00423	0.009692	0.006378	0.001843	0.008109	-0.000457	0.00702	0.007418	-0.000785	0.006198		6440	0.015873	0.015349	0.004173	0.001442	0.004892	0.006413	0.016603	0.001864	-0.001957
6448	0.003868	0.002304	-0.00508	0.004168	-0.004431	0.007115	0.001029	0.006049	0.002451	0.002791	-0.002433		6448	0.002444	-0.000102	0.002806	0.001997	0.000929	0.006552	-0.004972	0.006728	0.002692	0.00289		6448	0.008766	0.002835	0.012443	0.013411	0.010496	0.013161	0.00134	0.005848	0.00174
6456	0.000967	0.000768	0.001154	0.001316	-0.004308	-0.001095	0.001097	-0.002091	0.002372	0.001532	-0.002997		6456	-0.002162	0.003673	-0.001403	-0.000384	0	-0.004724	0.003042	-0.002243	0.009085	-0.003392		6456	0.006318	0.012807	-7.7e-05	0.002668	0.010052	0.015165	0.011392	0.00045	-0.004422
6464	-0.007253	-0.00192	0.000462	0.005045	0.007386	0.003284	-0.000137	0.000971	7.9e-05	-0.001806	-0.002302		6464	0.005264	-0.00153	0.002806	-0.000845	0.00489	0.002032	0.00819	-0.008568	0.004374	0.008334		6464	0.010977	0.008994	0.011129	0.006778	-0.002491	6.7e-05	-0.000596	-0.001414	0.006307
6472	0.008704	0.007296	-0.004387	0.00351	0	0.003147	-0.001235	-0.005153	-0.001344	0.000711	0.002476		6472	0.00517	-0.001122	0.001914	0.004531	0.011575	0.004419	0.004797	0.00414	0.007795	0.003727		6472	0.009476	0.004888	0.017544	-0.000721	-0.000267	-0.002138	0.00752	0.007775	0.013919
6480	-0.003385	0.004224	0.001385	0.001974	0.004677	-0.000274	-0.00192	-0.00575	-0.00506	-0.002681	-0.00152		6480	0.004418	0.004693	0.002041	0.002304	0.006066	0.000406	0.001053	0.006383	0.01015	-0.007078		6480	0.010345	0.013198	0.004483	0.001875	0.004981	0.013895	-0.000298	0.005205	-0.002755
6488	-0.001934	-0.004608	-0.003463	0.000219	0.008616	-0.001231	0.000754	-0.002912	0.00933	0.000109	0.006385		6488	0.003478	0.002346	0.002934	-0.007603	0.007366	0.00254	0.005967	0.005175	0.004767	0.002178		6488	0.011135	0.001369	0.011438	0.020405	0.011831	0.016701	0.000745	0.00045	0.003552
6496	0.003385	-0.006528	0.002309	0.002303	-0.001969	0.001505	-0.001715	-0.00112	0.000791	0.001587	-0.002215		6496	0.006486	0.003061	0.002551	0.00407	0.006995	0.000203	-5.8e-05	0.007418	0.005215	0.000838		6496	0.007739	0.009385	0.014839	-0.00137	0.012009	-0.014296	0.004616	-0.003791	-0.003625
6504	0.008704	0.002688	0.004849	-0.002961	-0.001723	0.014776	-0.001303	0.006124	0.001186	-0.002134	0.005908		6504	9.4e-05	0.000918	0.004465	0.002381	-0.00099	0.00447	0.000175	0.00253	-0.002692	0.001591		6504	0.013346	0.018575	0.004946	0.004398	0.002846	-0.001002	-0.004542	-0.009767	0.00348
6512	-0.003868	-0.002688	0.00508	0.004826	0.001846	-0.000684	-0.003018	-0.006198	0.00514	-0.001915	0.003996		6512	0.00423	0.006733	0.007016	0.002304	0.009285	0.006451	0.001053	0.006613	0.004823	0.001173		6512	0.0184	0.011047	0.006724	0.002235	0.01779	0.004877	0.012211	-0.006619	-0.008844
6520	-0.003868	0.000768	0.003002	-0.004058	-0.000739	-0.001779	-0.002263	0.001568	0.004586	0.005308	-8.7e-05		6520	0.003008	0.002653	0.002934	0.000307	0.006871	-0.002895	-0.006669	0.0046	-0.000953	0.000209		6520	0.007897	0.012904	0.003787	0.005768	-0.004003	0.004008	-0.006105	0.008739	0.00058
6528	0.008704	-0.000768	-0.003002	-0.001097	0.000615	0.008756	0.00192	-0.002315	0.000791	-0.004049	0.000825		6528	-0.00094	-0.002244	0.002169	0.001305	-0.002724	0.006349	0.012811	-0.001438	0.003253	-8.4e-05		6528	0.010424	-0.004106	-0.001932	0.002956	0.005426	-0.002071	0.006478	0.00437	-0.00348
6536	0.005803	0.003072	0.00254	0.004606	0	-0.004652	0.005144	0.000747	0.001107	0.002298	0.000434		6536	0.003666	0.00255	-0.003955	0.002073	0	0.005181	0.001755	0.001495	0.004598	0.007204		6536	0.004896	0.011438	0.003323	0.00822	0.010496	-0.004944	0.002085	0.00392	-0.005945
6544	0.001451	0.007296	0.001385	-0.004387	-0.000739	-0.006294	0.000137	0.00239	7.9e-05	0.000985	0.000608		6544	0.007332	0.007856	-0.00421	0.00407	0.000557	0.011631	-0.000468	0.003853	-0.002299	0.001508		6544	0.011451	0.01222	0.002473	-0.00584	-0.003202	0.002138	0.00067	0.004948	0.001232
6552	0.000484	-0.002304	-0.001154	-0.000548	0.003323	0.00903	0.005898	-0.006422	0.007037	0.003009	0.007949		6552	0.009306	0.006835	0.009312	0.006143	0.002476	0.004774	-0.00544	0.005693	-0.008019	0.008879		6552	0.009792	0.009874	0.011361	0.002307	0.008184	0.004409	-0.005584	0.00996	0.006162
6560	0.00677	-0.001152	0.004156	-0.00329	-0.005785	0.00862	-0.001166	0.002016	0.001107	0.003119	0.006603		6560	0.005546	0.006325	-0.00051	0.009215	0.000124	-0.001321	0.004095	0.00253	0.001795	0.003518		6560	0.009792	-0.002346	0.013989	0.001658	0.004626	0.00815	-0.003053	0.001028	0.003842
6568	0.004352	0.009217	-0.000231	0.004168	-0.001477	0.007388	-0.001578	0.000597	0.004191	0.002353	-0.000912		6568	0.004136	0.010202	0.004592	-0.00215	-0.001486	0.004978	-0.001579	0.005003	-0.001009	0.000963		6568	0.015715	-0.00088	0.010124	-0.000937	0.000267	0.012426	0.006701	0.002763	-0.00464
6576	-0.000967	0.011137	0.001616	0.006142	0.003323	-0.00342	-0.00439	0.005451	0.001819	-0.001423	0.000521		6576	0.00799	0.002653	0.000255	0.000691	0.000681	0.00772	0.005557	0.002588	0.006842	0.000712		6576	0.013899	0.004204	0.003323	0.008724	0.00507	-0.005278	0.002755	-0.002699	-0.000362
6584	0.000967	-0.000768	0.000462	-0.002632	0.005416	-0.006704	-0.00048	0.002091	-0.000237	-0.000438	-0.003345		6584	0.002538	-0.000204	0.007909	0.00837	-0.005076	0.000813	-0.001696	0.00253	-0.000224	-0.000419		6584	0.0169	0.006746	0.001314	0.010311	0.021437	0.011958	0.007445	0.001285	0.014644
6592	0.000484	0.00192	0.003002	-0.003729	-0.002954	-0.00862	0.003772	-0.000224	0.003716	-0.011326	-0.002824		6592	0.005452	0.005407	0.006123	0.005683	0.0052	-0.002844	-0.006084	0.001955	-0.001682	0.002178		6592	0.006081	0.003715	0.002396	0.003389	0.01361	0.005678	0.005882	0.005976	0.005365
6600	-0.003385	0	0.004618	0.00669	-0.005416	-0.004105	0.006173	0.001045	0.001107	0.001751	0.001738		6600	0.00282	0.003571	0.006506	0.007372	0.007923	0.003454	0.001228	0.00621	0.003028	0.003392		6600	0.010977	0.009483	0.019244	-0.002163	-0.000978	0.007883	0.009381	0.012723	0.00029
6608	0.000484	0.003072	0.00508	0.002742	0.01034	-0.001231	0.002606	-0.00112	0.003716	0.001587	0.00404		6608	0.005452	0.009488	0.000255	0.002457	0.009347	0.011174	-0.002106	-0.009086	0.008692	-0.002471		6608	0.010266	0.011731	0.008347	0.004398	0.008628	0.001336	0.000893	-0.006876	-0.004567
6616	-0.001451	-0.002688	-0.002078	0.00011	0.002339	0.007251	-0.003635	0.001568	0.007986	-0.007879	0.004214		6616	0.005264	0.000306	-0.000383	-0.003072	0.012566	0.000203	0.003802	-0.001495	0.004486	0.001591		6616	0.010977	0.003813	-0.001468	0.008869	-0.005782	-0.010555	0.017944	0.005655	0.010149
6624	-0.003868	0.005376	0.005311	0.001974	0.000985	0.005336	-0.005487	-0.000747	-0.013284	0.002189	-0.004561		6624	0.001128	-0.000306	-0.003572	0.001997	0.008976	0.003555	0.001287	0.005635	-5.6e-05	0.012606		6624	0.008845	0.001564	0.007497	0.016367	0.003291	0.006747	0.006924	0.003084	0.007322
6632	-0.008221	0.004608	0.003694	0.009103	-0.002831	0.000821	0.004252	-0.005302	-0.001107	0.001587	-0.005213		6632	0.000846	0.001836	0.001786	0.005376	0.004395	-0.002235	0.003802	0.011271	0.006954	-0.006994		6632	0.010266	0.013491	0.016153	0.015935	0.011742	0.00481	0.015784	-0.000193	0.008409
6640	0.005803	-0.004224	-0.000462	0.003619	0.001723	0.005473	0.005144	0.004854	0.002688	-0.003557	-0.001781		6640	0.00282	0.005509	0.00421	0.000307	0.002724	0.005435	0.003451	0.000633	0.0083	-0.008586		6640	0.003159	0.006452	0.009506	0.011825	0.008717	0.015766	-0.002531	0.017736	-0.003915
6648	0.000484	0.003072	0.00785	-0.0068	0.002954	-0.002873	-0.002881	-0.004929	-0.002293	-0.001313	-0.001955		6648	0.006862	-0.000918	0.004465	0.001843	-0.003343	0.004927	0.000877	0.009546	0.00415	0.005612		6648	0.00924	0.014175	0.000386	0.017449	0.008006	0.002004	0.011019	-0.001157	-0.00551
6656	0.002901	-0.000384	0.003233	0.003839	-0.001231	0.003284	0.002469	0.005377	-0.005377	0.002462	0.006863		6656	0.00564	-0.001224	-0.001021	0.005376	0.0065	-0.004368	0.000234	-0.001093	-0.003365	-0.001215		6656	0.009397	0.005279	0.006028	0.013123	0.006138	0	0.013402	-0.002378	0.008409
6664	0.001451	0.004608	0.004618	-0.009542	-0.006278	0.00301	-0.00096	0.00224	0.00166	-0.006949	4.3e-05		6664	-0.000658	0.005305	0.002169	-0.004531	0.005076	0.001473	-0.001696	-0.001783	-0.005328	-0.00134		6664	0.007265	-0.001466	-0.001391	0.006633	0.005248	0.005211	0.012881	0.005141	-0.007685
6672	0.004352	0.008065	0.00254	-0.001426	0.000739	0.001505	-0.005487	-0.005078	0.000158	0.000274	-0.000391		6672	0.00752	-0.001428	0.000128	0.007372	-0.005138	0.001727	0.009769	-0.002588	-0.003365	0.004104		6672	0.009792	0.004986	0.004328	0.009662	-0.010407	0.020041	0.00819	0.008996	0.00377
6680	0.001451	0.016129	-0.006696	0.002303	-0.003447	-0.00602	0.003704	0.00112	0.000791	0.009083	0.002042		6680	0.00282	0.001122	0.003699	-0.000154	0.004643	-0.002641	-0.001404	0.008223	0.003253	0.000754		6680	0.014136	0.010949	0.001855	0.004254	0.013877	0.003607	0.008264	-0.001349	-0.003045
6688	-0.000484	0.00192	-0.003233	-0.002522	-0.005293	0.004378	0.003155	-0.000896	-0.005219	0.002243	0.005734		6688	0.002726	0.002448	-0.000893	0.005683	0.003405	-0.002133	-0.000936	0.00391	-0.004206	-0.000335		6688	0.007502	0.004497	0.010588	0.017377	0.002758	0.002205	0.01087	-0.005205	-0.00145
6696	0	0.009217	-0.003925	-0.001535	0.00357	0.006567	-0.002195	-0.001419	0.001107	-0.002134	0.001998		6696	0.002538	0.007856	0.002934	-0.00023	0.0026	0.007365	-0.004855	-0.001898	0.002467	-0.0049		6696	0.007976	0.003519	0.019708	0.007571	0.003113	0.011624	-0.001266	0.0009	-0.004422
6704	0.005319	0.00192	0.001616	0.005703	0.00357	0.00041	0.001646	0.004107	0.002847	-0.002572	-0.002997		6704	0.00376	0.002857	0.003189	0.003993	0.000743	0.001727	0.001521	0.012363	-0.003253	0.001215		6704	0.009161	0.011536	0.012907	0.001514	0.005337	0.003741	0.007818	0.004113	0.00551
6712	-0.000967	-0.003072	0.000693	0.002632	0.000739	-0.00602	0.004595	0.00463	-0.00427	0.000602	-0.001043		6712	0.001786	0.005407	-0.008802	-0.002611	0.0065	0.004165	-0.001287	0.002013	0.006393	0.006282		6712	0.006318	-0.002444	0.010897	0.005768	0.005248	0.013962	0.009754	0.00347	0.006525
6720	0.004836	0.004608	-0.000462	0.004058	0.005047	0.005199	0.004527	0.006198	0.002214	-0.000164	-0.000391		6720	-0.003102	-0.002755	0.004848	0.002304	0.005385	0.007466	0.005323	0.004715	0.009814	0.005486		6720	0.00458	0.004888	0.009815	0.00447	0.007383	0.008618	0.009307	0.015872	0.007685
6728	-0.004836	0	-0.002078	0.011187	-0.000985	-0.000137	-0.00535	0.000747	0.001344	0.002626	-0.000348		6728	0.00094	0.004897	0.00051	-0.006835	0.001548	0.004419	0.002749	0.004543	0.004655	0.004649		6728	0.003791	0.003715	0.006956	0.009518	-0.001779	0.004008	0.001117	0.0178	0.004857
6736	0.000967	0	-0.001847	-0.002961	-0.001108	-0.003694	0.006996	0.006422	0.007354	-0.00383	-0.001216		6736	0.008178	0.005611	0.007654	0.006067	-0.004024	0.001676	-0.001872	-0.0046	-0.000336	-0.003434		6736	0.012161	0.005963	0.000927	0.017882	0.019036	-0.001336	0.01437	-0.001799	0.001667
6744	-0.000967	0.000384	0.00254	-0.004716	0.000246	0.009577	-0.001509	-0.002464	-0.002293	-0.003447	-0.006125		6744	0.002914	0.004693	-0.002551	-0.005913	0.00619	-0.001524	0.001053	-0.002185	-0.002019	0.00155		6744	0.009397	0.006452	0.00626	-0.001226	-0.005159	0.011223	0.004914	-0.005076	-0.005075
6752	0.002418	0.002304	0.003694	-0.000987	0.00677	0	0.003429	-0.004481	-0.001502	0.003557	0.005864		6752	0.003008	-0.000714	0.003827	-0.000307	0.000557	0.001422	0.002983	-0.002185	0.009702	-0.0049		6752	0.011135	0.006746	0.013757	0.006129	0.011386	0.013829	0.017125	0.013045	0.009497
6760	0.008704	0.00768	0.005772	-0.002632	-0.005416	-0.000547	0.008025	0.002091	-0.002214	0.003885	-0.000956		6760	0.005452	0.002857	0.000255	0.001152	0.004271	-0.003911	-0.007195	-0.001783	0.00987	-0.005277		6760	0.018874	0.006061	0.016616	0.00584	0.010941	0.008083	0.008711	0.007968	0.000942
6768	0.003385	0.008449	0.008081	-0.004387	0.000862	0.003694	0.001235	0.00336	0.002372	-0.004706	0.002215		6768	-0.0047	0.002142	0.004082	0.01006	-0.003095	0.001676	0.01129	0.010466	0.017384	-0.000754		6768	0.004975	0.004399	0.011438	0.009301	0.011386	0.008083	-0.006552	0.016643	-0.002972
6776	0.004836	-0.003072	0.005541	-0.002632	0.001477	0.007525	-0.00048	-0.001792	-0.002293	0.00197	0.000695		6776	0.00235	0.00051	-0.00523	0.003149	-0.003405	0.008228	0.002047	0.002588	0.013964	0.003309		6776	0.010424	0.014175	0.016539	0.014637	0.002046	-0.001202	-0.002308	-0.001542	-0.00232
6784	-0.002418	-0.00192	0.003002	-0.003948	0.006647	-0.0026	-0.002606	0.003734	0.003558	0.004432	-0.002346		6784	0.001692	0.003979	0.006889	0.008601	-0.000743	0.004927	0.003744	0.003393	0.001851	0.005445		6784	0.009082	0.000978	0.006415	0.010527	0.011831	0.006346	-7.4e-05	0	0.007322
6792	-0.002418	0.008833	-0.002078	0.007238	0.000739	-0.002736	0.004527	0.010604	0.005377	-0.002189	0.000565		6792	0.002632	-0.000408	-0.002296	0.001843	0.01238	-0.001422	0.003685	-0.00069	0.003926	-0.000126		6792	0.00616	0.005181	0.008656	0.01096	-0.000356	0.011624	0.00335	0.013366	-0.005365
6800	0.002418	0.00192	0.003463	-0.003181	-0.005785	0.001095	-0.007888	0.000971	-0.004112	-0.003119	-0.003258		6800	0.002538	0.001632	0.002041	0.003916	0.000186	-0.005232	0.002749	-0.00483	0.007402	-0.001173		6800	0.002922	0.006061	-0.00085	0.00685	0.014232	0.010889	0.020252	0.003727	-0.003552
6808	0.006286	-0.001536	-0.001385	0.000877	0.004185	0.004105	0.002058	0.00351	0.003874	0.004158	-0.004909		6808	0.001222	0.001938	0.000383	0.006527	0.003714	0.010108	0.005265	0.007246	-0.005271	-8.4e-05		6808	0.001895	-0.003226	0.008038	0.003389	0.005248	0.006881	0.011764	0.000578	0.009497
6816	0.003868	-0.000768	-0.004618	0.005155	-0.001354	-0.002873	0.002469	-0.002912	-0.003558	0.008481	0.001694		6816	0.001316	-0.000918	0.007016	0.008524	0.002971	-0.000457	0.004504	0.001208	0.006225	-0.009088		6816	0.003712	0.009874	0.005951	0.008797	0.025173	0.000802	-0.009158	0.001542	0.012469
6824	-0.005319	-0.00384	0.002078	0.004387	0.006401	-0.001642	0	-0.000747	-0.001898	0.001313	-0.003041		6824	0.0047	0.003979	0.007399	0.008678	0.008418	0.00513	0.002106	-0.000633	0.006617	0.000335		6824	0.015399	0.007919	-0.00371	-0.002307	0.003469	0.001336	0.001712	-0.011053	0.007177
6832	0	0.003072	0.002771	0.007896	-0.005416	0.001505	-0.004938	-0.003062	-0.006484	0.002791	-0.000608		6832	0.004512	0.004183	-0.003062	-0.001843	0.008171	-0.005486	-0.002749	0.006555	-0.007963	0.000921		6832	-0.000711	0.002542	0.020403	0.009373	0.011386	0.018371	0.00953	0.010988	0.006452
6840	0.001451	-0.004224	0.008774	-0.000877	-0.000862	-0.003694	0.001852	0.000299	0.000395	-0.004213	0.001173		6840	-0.000564	0.002959	0.007526	0.009522	0.002105	-0.003098	0.003159	-0.00161	0.005159	-0.002555		6840	0.005686	0.010069	0.008888	0.006345	-0.006671	0.010422	0.004765	0.006811	0.006597
6848	0.006286	-0.001536	0.00254	0.004168	0.002093	-0.00041	0.000617	-0.000523	0.00174	-0.005691	-0.003953		6848	0.006486	0.000612	0.004848	0.001689	6.2e-05	0.001321	-0.000409	-0.004715	0.005776	0.002639		6848	0.003712	0.015446	0.00912	0.007571	0.013965	0.015499	7.4e-05	0.006426	0.000145
6856	-0.000484	0.004608	0.001616	0.000329	0.000862	0.003968	0.002812	0.005302	0.007512	0.003338	-0.001216		6856	0.001974	0.003265	-0.003062	0.003916	0.001609	0.00127	0.002164	-0.00345	0.002972	0.001466		6856	0.000632	0.009972	0.006183	0.012041	0.004803	0.007215	-0.000298	-0.003984	-0.00058
6864	0.001451	0.00384	0.001154	-0.002413	0.005416	-0.000274	-0.000343	-0.003211	-0.001344	-0.002298	0.001607		6864	0.0047	-0.003367	0.004592	0.006143	-0.002847	0.005333	0.00544	0.010293	0.006729	-0.002513		6864	0.002685	0.012416	0.004714	0.005985	0.00765	0.002939	-0.003499	0.005462	-0.002392
6872	0.007253	0.001536	-0.001616	0.008445	0.002831	0.004105	0.002195	0.004929	0.003874	-0.001423	0.003388		6872	0.010622	0.002244	0.001148	0.004454	0.009904	-0.001067	0.004972	0.010121	0.00544	0.003602		6872	0.007186	0.003226	0.010665	0.002524	0.013788	0.001871	0.003425	-0.000643	0.00232
6880	0.001451	0.001152	0.008312	0.001206	-0.007139	0.00602	0.003086	0.006422	0.003005	-0.003174	-0.000956		6880	0.005452	0.003877	0.002041	0.002304	-0.003405	-0.000152	-5.8e-05	5.8e-05	-0.000841	0.003351		6880	0.014057	0.002053	0.004792	0.010094	0.01103	0.00167	0.007297	-0.008868	0.012542
6888	0.003868	0.006144	0.002078	-0.003071	0.006647	0.001915	0.004184	-0.002838	-0.002847	-0.003064	0.002389		6888	0.0047	-0.004081	0.007526	0.004224	0.007676	-0.000457	0.008131	-0.001438	0.004767	-0.009214		6888	0.010503	0.015446	-0.002473	0.00274	0.001423	0.000401	0.007967	-0.011117	-0.002392
6896	-0.000484	-0.00576	0.006696	0.002193	-0.001108	0.000958	0.003018	0.005825	-7.9e-05	-0.003064	-0.002433		6896	0.000376	0.00153	0.001276	0.003532	0.004085	0.006908	0.009125	0.000633	0.001402	0.002764		6896	0.009003	0.017499	0.009274	0.009301	0.008184	0.001069	0.006552	0.012209	0.000145
6904	-0.003385	0.000384	0.000693	-0.002084	0.00677	-0.000137	-0.005556	0.006721	7.9e-05	0.00383	-0.004474		6904	-9.4e-05	0.007754	0.001531	0.000307	0.008171	-0.00193	0.004738	-0.000863	0.011328	-8.4e-05		6904	0.005449	0.005279	0.020713	0.016079	0.010318	0.019173	0.006999	-0.002635	-0.00377
6912	0.004836	0.007296	0.003233	-0.000329	0.004801	-0.002189	0.003772	7.5e-05	-0.001265	0.003666	0.000608		6912	0.000658	0.001836	0.001403	-0.001997	0.008109	0.005333	-0.005148	-0.00253	0.003028	-0.006827		6912	0.012635	0.010852	0.006878	0.010383	0.004003	0.003941	0.009679	-6.4e-05	0.001595
6920	-0.000484	0.001536	-0.00254	0.007677	0.002216	-0.001642	-0.001715	-0.007393	-0.004191	-0.000164	0.000782		6920	0.0047	0.001734	0.008802	7.7e-05	-0.0026	-0.003759	0.005265	-0.003335	-0.001682	-0.00067		6920	0.009871	0.010558	0.004792	0.004759	0.020192	0.006413	0.000298	-0.007583	0.021459
6928	-0.005803	0.00576	-0.000231	0.002632	0.003077	-0.004925	-0.001372	0.003734	-0.004112	0.004213	-0.005169		6928	0.00423	0.00204	0.00421	0.000998	0.000743	0.002133	0.008891	0.000633	0.010038	-8.4e-05		6928	0.006712	0.004888	0.00286	0.004975	0.00427	-0.001603	0.012359	0.010281	0.00754
6936	0.002418	0.013057	0.006696	0.004606	-0.005293	-0.001231	0.00487	0.003958	-0.002926	0.002025	-0.004431		6936	0.006486	0.004999	0.001786	0.003993	0.003033	0.005282	0.005148	-0.00115	0.000112	0.002555		6936	0.010661	0.006354	0.003632	-0.004831	0.017435	0.008351	0.006552	0.007904	0.013557
6944	0.002901	0.000384	0.001385	-0.000877	0.004677	0.003284	-0.000686	-0.002091	0.006009	0.002025	0.000956		6944	0.001786	0.005611	-0.001403	-0.001536	-0.001795	0.00259	0.003744	0.00598	0.00701	0.000377		6944	0.004738	-0.001564	0.013216	0.011897	0.003113	-0.007415	0.00201	-0.001864	0.008844
6952	0.008221	0.001536	-0.002078	0.001535	-0.000739	0.002189	-0.008093	-0.001867	0.005219	-0.000547	-0.000565		6952	0.004606	0.005917	0.000255	0.000307	0.006685	0.000203	0.000468	0.000403	-0.000449	0.000586		6952	0.005449	0.01574	0.007188	0.009301	0.015033	0.006079	-0.001191	-0.0009	-0.010077
6960	-0.004836	-0.000384	0.000462	0.0034	-0.004677	0.005062	0.002332	-0.002838	0.006088	0.001313	-0.004995		6960	0.000846	0.005713	-0.001276	-0.003532	0.002847	-0.001168	0.004329	0.009028	0.000336	0.001675		6960	0.01382	0.000587	0.008038	0.007643	0.00507	0.002071	0.000893	0.004498	0.007395
6968	0.013056	0.002304	0.002771	0.002522	0.000369	0.001505	-0.007064	0.002763	0	-0.002681	0.002215		6968	0.00611	0.00255	-0.004592	0.005913	-0.0052	0.006298	0.006727	0.008281	0.00286	-0.002471		6968	0.024402	0.004595	0.006028	0.00447	0.001512	-0.000267	-0.012732	0.001606	-0.004712
6976	0.002418	-0.007296	0.001847	0.002852	0.003939	-0.000958	0.002675	-0.001867	0.00593	0.003557	-0.00404		6976	0.002444	0.002448	-0.006378	0.003149	0.004581	0.006705	0.011582	-0.005463	0.002019	-0.001215		6976	0.011925	0.006452	0.006569	-0.007282	0.003558	0.006948	0.000372	0.014587	-0.001305
6984	0	-0.000768	0.002078	0.000658	-0.003816	0.011082	0.000754	0.001344	0.001265	-0.003009	0.005734		6984	0.00376	0.000408	0.00523	-0.007756	0.001176	0.002895	-0.000234	0.001898	0.003365	-0.010052		6984	0.01074	0.011047	0.000541	-0.003389	0.005337	0.020709	0.0102	0.005591	0.004205
6992	0.001934	0	0.003002	-0.004168	-0.001723	-0.004378	0.002538	0.00336	0.001107	0.001806	0.002563		6992	0.001974	0.001428	0.001276	0.000922	0.002043	-0.00193	0.004797	0.005405	0.005047	-0.011057		6992	0.013425	0.004204	0.004637	0.002379	0.005693	0.017904	0.010424	0.01735	0.00116
7000	0.00677	0.003456	-0.001385	-0.002742	0.00517	-0.000137	0.006996	-0.003136	0.000553	0.000547	0.003866		7000	0.00517	-0.001632	0.007271	0.003072	0.004209	0.003454	-0.000994	-0.000633	0.007402	-8.4e-05		7000	0.012872	0.005279	0.011902	0.006922	0.001156	-0.000601	0.006924	0.015679	-0.001377
7008	0.003385	-0.00384	0.005311	-0.003181	-0.001969	0.001505	0.004733	0.002315	0.007116	0.002955	0		7008	9.4e-05	0.004591	-0.004337	0.00215	0.001176	-0.006705	0.004797	-0.000288	0.002131	0.005989		7008	0.002843	-0.002053	0.00912	0.001947	0.001868	0.010689	0.005659	0.005462	-0.001377
7016	0.008221	0.003456	-0.001616	-0.000548	-0.003323	0.003557	0.003292	0.001792	0.003716	-0.004432	-0.000565		7016	0.003478	0.006019	0.011481	0.000307	0.006066	0.003505	0.004212	0.00345	0.000729	-0.006743		7016	0.006791	0.007723	0.003401	0.00959	0.011297	-0.00501	-0.003574	0.004434	0.008699
7024	-0.003868	0.002688	0.010159	0.005155	0.000739	0.001642	0.00096	-0.000597	0.003637	0.00104	-0.002867		7024	0.00564	0.007039	0.002424	0.003763	-0.003281	0.001321	-0.001462	0.005118	0.001682	0.004188		7024	0.004896	0.007234	0.007342	0.00584	-0.004537	-0.011357	0.007594	0.006426	0.005582
7032	-0.000967	0.004608	-0.003233	0.004058	0.002216	-0.004652	0.008916	0.00336	-0.000949	0.000985	0.000304		7032	0.00282	0.007345	0.013905	-0.000768	-0.00099	0.001676	0.000585	-0.00483	-0.002019	0.000712		7032	0.003633	0.002053	0.008888	0.00584	0.008806	0.001269	0.00067	-0.004048	-0.018124
7040	0.000967	0.002304	0	-0.001535	-0.001231	-0.000547	0.003498	-0.000672	0.004033	0.002955	-0.001433		7040	0.004324	0.002755	0.006506	0.005145	0.0013	-0.000152	0.0031	0.00092	0.00157	0.002722		7040	0.001106	0.003715	0.008192	0.00685	0.012809	0.004877	0.009605	0.012466	-0.00029
7048	0.004352	0.003456	0.002309	-0.001974	-0.000739	0.000274	0.002126	-0.001419	-0.003084	0.001587	-0.000956		7048	0.001034	0.006937	0.001914	-0.002841	0.001486	-0.000863	-0.003861	0.004083	-0.018057	0.004523		7048	0.011214	0.014175	0.00456	0.018891	0.007561	0.001403	0.000893	-0.001735	0.00464
7056	-0.000967	0.001152	0.005541	0.001535	-0.000492	-0.001642	0.000823	0.005003	-0.006958	0.006128	0.000782		7056	-0.001504	0.003265	-0.003827	0.002534	0.004704	0.00706	0.008541	0.001495	-0.003813	0.002429		7056	-0.001816	0.007039	0.002473	-0.006994	0.00934	0.001002	0.017273	-0.011502	0.014934
7064	0.002901	-0.003456	-0.001385	0.00329	-0.000739	-0.00342	-0.00192	-0.004481	-0.001265	-0.000985	0.007167		7064	0.00235	0.003673	0.005485	0.000614	-0.001671	0.002743	-0.002223	-0.00023	0.003028	0.010261		7064	0.003475	0.004106	-0.002782	0.004326	0.005871	0.010355	0.001712	0.006169	-0.003117
7072	0.003385	0.00576	0.003463	-0.00329	0.000369	0.002736	0.006104	-0.003211	-0.006879	0.005855	-0.004561		7072	0	0.000204	0.000383	0.0043	0.001052	0.003403	-0.001638	0.002128	0.003028	-0.004481		7072	0.004185	0.015153	0.006415	-0.004254	0.005515	0.008351	-0.000745	0.001799	0.000217
7080	-0.000484	0.006528	0.001385	-0.000548	-0.001477	0.000684	0.002881	0.005227	-0.008065	-0.002626	-0.001868		7080	0.00376	0.003775	0.006378	-0.000307	0.001671	-0.001422	-0.003276	0.009776	5.6e-05	0.00222		7080	0.009397	0.014273	0.008965	0.007138	0.011475	0.014897	0.014072	0.009832	-0.003625
7088	0.002901	-0.004992	-0.001847	0.001974	-0.000615	0.004925	0.004115	-0.002688	0.002688	0.005636	0.00291		7088	0.005922	0.003571	0.000128	0.002995	0.007985	0.000406	0.002866	0.002128	0.006449	-0.000461		7088	0.013267	0.007919	0.008424	0.008869	0.008539	-0.001937	0.007297	-0.009896	-0.013557
7096	0.000484	0.00192	-0.001847	0.002632	0.008493	-0.000684	0.001783	0.002464	-7.9e-05	0.004432	-0.004431		7096	0.00188	0.005305	-0.000255	-0.004838	0.00619	-0.000965	-0.006435	0.001725	0.006842	-0.004565		7096	0.013662	0.011243	0.008965	0.008076	0.001245	-0.007081	0.002457	0.001992	0.010077
7104	0.001451	-0.001536	0.001847	0.009103	0.001354	-0.006704	0.002126	-0.002614	0.007907	0.003994	-0.00013		7104	0.001974	-0.000102	0.004975	0.006604	0.006933	0.002692	-0.00661	-0.0023	0.000785	0.003476		7104	0.010977	-0.00088	0.000232	0.00548	-0.002935	0.012827	0.001117	0.021655	0.003407
7112	-0.001451	0.000768	0.001154	0.00329	-0.00357	-0.00041	0.002538	0.001494	0.003321	0.003009	0.00291		7112	-0.001034	0.004999	0	0.004147	0.003776	0.009955	-0.001696	0.00414	0.004038	0.008083		7112	0.010503	0.006843	0.003401	0.018603	0.00765	0.005278	0.013923	0.007004	0.013412
7120	0.001934	0.002688	0.003002	0.00329	-0.007509	0.001915	-0.005487	0.002614	-0.002293	-0.005143	0.006038		7120	0.009212	0.005611	0.007909	0.003456	0.00718	0.002946	0.002457	0.004198	0.007178	0.004314		7120	0.015715	0.010265	0.000464	-0.005768	0.004537	0.013227	0.005361	0.000578	-0.004205
7128	0.01499	0.008065	0.004156	0.004826	0.00357	0.00301	-0.002743	0.006348	0.000158	0.002408	-0.001216		7128	0.00658	-0.002857	0.010333	-0.002534	-0.001486	-0.002032	0.002281	0.008741	5.6e-05	0.002848		7128	0.009082	0.00479	0.001623	0.005191	0.010674	-0.005745	0.012211	-0.001092	0.007105
7136	-0.000967	0.000384	0.004156	0.004606	-0.0016	0.001642	-0.003292	0.003211	0.000949	0.005909	-0.005908		7136	0.00329	0.007549	0.004082	0.013132	-0.002909	0.00579	0.009359	-0.002818	0.008075	0.003099		7136	0.01224	0.008799	-0.005024	-0.004254	0.018146	0.009753	0.005137	0.007454	-0.014572
7144	0.009188	0.003072	0.004387	-0.000219	0.006647	0.004105	0.001303	0.000523	0.00166	0.004651	0.002346		7144	0.004982	0.004183	0.005485	0.001689	0.010399	0.008736	-0.003568	0.006613	-0.008917	0.001675		7144	0.014215	0.013002	0.004869	-0.002235	0.008362	-0.00481	0.015263	0.008418	0.012542
7152	0.006286	-0.004992	-0.00508	-0.00329	-0.000492	-0.002736	0.000343	-0.006273	0.004981	0	0.005169		7152	0.004512	0.004387	0.006251	-0.001075	0.005509	0.00899	0.003627	0.009833	0.002972	-0.007455		7152	0.010266	0.014469	0.00371	0.004254	0.008984	0.006413	0.009679	0.001671	0.00029
7160	0.005803	0.003072	0.00254	-0.001974	0.001354	-0.001231	0.002743	0.003883	-0.004033	0.002298	0.003953		7160	0.006392	0.000714	-0.002551	0.011903	0.004024	0.003352	-0.00076	0.001725	0.00729	0.007916		7160	0.006791	0.002053	0.009893	0.010094	0.002046	-0.001737	-0.003276	0.004948	-0.003697
7168	0.007253	-0.001152	0.000462	-0.00011	0.002093	-0.003831	0.002332	-0.000224	0.006167	0.003557	-0.00152		7168	0.00047	0.004489	-0.001276	0.002765	0.005942	0.004114	0.008014	-0.007821	0.003589	-0.006408		7168	0.005054	0.012904	-0.000927	-0.00822	0.007116	-0.000534	0.019879	0.006426	0.011454
7176	-0.009671	0.00768	0.003463	0.002632	0.000615	-0.004241	-0.002195	0.000299	-0.00087	-0.004541	0.001129		7176	0.003008	0.00153	0.001914	0.002381	0.002352	0.003555	-0.00117	0.007131	-0.006057	0.006073		7176	0.010503	0.013589	0.006106	-0.001875	0.003202	0.018772	0.00134	0.00604	0.012107
7184	0.004352	0.00192	0.000693	-0.002413	0.013171	-0.003694	0.001715	0.004107	0.007749	-0.000164	-0.002693		7184	0.003666	-0.002448	0.001914	-0.000307	0.011761	-0.00513	0.00702	0.008511	-0.001851	0.002178		7184	0.004422	0.007919	-0.003323	0.01269	0.017701	0.014096	-0.00551	0.01343	-0.008264
7192	0.008704	0.00576	0.000462	-0.001755	-0.001108	0.006704	-0.001783	-0.005227	0.004981	0.002572	-0.002737		7192	0.001316	0.001734	0.002551	0.005376	0.00229	-0.006705	0.004621	0.010983	0.013908	-0.007957		7192	0.007739	0.000587	0.0017	0.00685	-0.002491	0.00167	0.028591	0.009382	-0.003842
7200	0.003385	-0.001152	0.006234	0.002852	-0.002708	0.003147	0.001372	-0.001494	0.002056	0.005362	-0.000869		7200	0.004982	0.002244	0.004082	0.009599	0.000557	0.005536	-0.001696	-0.003393	0.008468	-0.006157		7200	0.015715	0.003226	0.00626	0.015286	-0.002402	-0.000802	0.00551	-0.00302	-0.005147
7208	-0.004836	0.003456	0.002078	0.000329	0.007509	-0.001779	-0.000137	0.007766	0.004428	-0.000328	0.004865		7208	0.001598	0.001428	0.002551	-0.004224	0.001424	0.00513	-0.000409	-0.003968	-0.013683	0.00067		7208	0.011135	0.008505	0.013911	0.011176	0.003825	0.001336	0.015263	-0.00302	0.009424
7216	0.003868	0.001536	-0.001616	0.005813	-0.002216	0.007525	-0.003155	-0.000299	-0.001581	-0.001751	0.001564		7216	0.002256	0.001428	0.005485	0.007219	0.008047	0.002946	0.006376	0.00276	-0.008019	0.004272		7216	0.006555	0.008994	0.00827	0.008292	-0.000801	0.001403	0.001936	-0.005205	0.014572
7224	0.003385	0.008065	-0.002309	0.005045	-0.004185	0.001368	0.00144	0.001792	0.007986	0.003009	-8.7e-05		7224	-0.001316	0.004795	-0.004975	-0.002227	0.005014	0.001016	0.003276	0.002703	-0.005496	0.003686		7224	0.012398	0.014566	0.008811	-0.000216	0.015745	0.002205	-0.000893	0.010538	0.006597
7232	0.001451	0.002688	0.000693	0.007019	-0.000246	-0.000684	-0.001509	0.008214	-0.003637	0.002298	-0.001477		7232	0.003384	0.005407	0.003572	0.007295	0.000433	-0.000203	0.004504	0.00299	-0.003701	-0.002052		7232	0.011925	0.003813	0.007883	0.005264	0.001334	0.000534	0.00335	0.004884	0.000362
7240	0.006286	0.010753	-0.00508	0.003181	0.001477	0.002736	0.001303	0.001942	-0.002688	-0.007934	0.001433		7240	0.004418	-0.004897	-0.002679	-0.002918	-0.001052	-0.005892	0.005499	0.00529	-0.008748	0.012146		7240	0.011135	0.004888	0.013293	0.005119	-0.003202	0.015098	0.00886	0.009318	0.00493
7248	0	-0.002688	0.002309	0.002961	0.0016	0.006157	0.000206	0.001867	-0.000395	-0.002408	0.0053		7248	-0.001598	-0.001224	0.004465	-7.7e-05	-0.0026	0.001473	-0.003978	-0.000345	0.000617	0.00779		7248	0.007423	0.003519	0.005874	0.002956	-0.004448	0.002939	0.008116	0.000771	0.012614
7256	0.002418	0.003456	0.005541	-0.000768	0	0.004515	0.001166	0.004705	0.001344	0.004596	-0.003562		7256	0.001128	0.002448	0.008037	0.005376	0.0013	-0.001016	0.001287	-0.004773	0.005832	-0.006701		7256	0.000632	0.008701	0.003246	0.013195	0.009696	0.009486	0.000596	0.005269	0.003262
7264	0.007253	0.001536	-0.003694	0.001426	-0.000369	0.002463	-0.001646	0.002763	-0.001344	0.005581	-0.005039		7264	0.00282	0.004693	0.003955	0.003686	0.001238	0.003048	-0.005557	-0.00023	0.005159	0.010093		7264	0.010582	0.014664	0.008733	0.000361	-0.000267	0.005478	0.000819	0.007647	-0.002755
7272	-0.004352	0.006528	-0.001154	0.005374	0.000246	0.004515	0.001235	0.002016	-0.001186	0.000657	0.003605		7272	0.004794	0.006937	0.00472	-0.002073	0.002847	-0.002286	0.002398	0.003508	0.002636	-0.004691		7272	0.009713	0.001857	0.007883	0.012979	0.020637	0.005211	0.002159	0.01825	0.013267
7280	-0.009671	0.009217	-0.001847	0.000768	-0.001477	0.001915	-0.001578	0.002987	7.9e-05	-0.001477	0.000912		7280	0.008178	0.006529	0.000383	-0.002457	0.005262	0.005282	0.011114	-0.003795	0.005888	0.009633		7280	0.010108	0.00088	0.001391	0.014349	0.018057	0.000468	-0.003797	-0.001735	-0.009207
7288	0.003868	0.00192	-0.002309	-0.000987	-0.004801	0.001095	-0.002195	7.5e-05	-0.004665	0.00093	-0.003736		7288	0.003854	0.003265	0.004337	0.001229	0.005323	-0.006603	0.010237	-0.004313	0.00572	-0.00067		7288	0.006633	0.009874	0.009583	0.005047	0.002491	0.000935	0.007669	0.011117	-0.004567
7296	0.000484	-0.002304	0.003694	-0.000439	-0.001354	-0.000684	0.004184	0.006348	-0.00514	0.002681	-0.009556		7296	0.004794	0.002244	0.008802	0.002457	0.004271	0.002438	-0.004036	-0.000575	0.007739	-0.005319		7296	0.003633	0.015349	0.010897	0.008436	0.002402	0.007415	0.001266	-0.002763	-0.00609
7304	0.001451	-0.004608	0.00254	-0.002742	0.008863	0.001505	0.006927	0.003883	0.003005	0.007715	0.005082		7304	-0.001504	0.008366	0.004975	-0.006527	0.007799	-0.001016	0.007897	0.002473	0.01559	0.002052		7304	0.00995	0.003422	0.014684	0.003894	0.004892	-0.00167	0.006031	0.015808	0.009352
7312	-0.001934	0	0.003463	0.004935	-0.002339	-0.000547	0.002949	-0.002763	-0.003874	0.002955	0.003909		7312	0.012126	0.001836	0.001914	0.008601	0.001362	0.004216	0.006903	-0.007706	0.010991	-0.007204		7312	0.006791	0.01134	-0.001546	0.007571	0.007116	0.00815	0.016082	-0.00302	0.009497
7320	0.002418	0.006144	0.002078	-0.00351	-0.003077	0.002736	0.0107	0.006049	0.002847	0.003392	-0.000478		7320	0.00329	0.001122	0.000765	-0.000384	-0.000124	-0.00193	0.000292	0.008568	0.000112	0.003057		7320	0.009397	0.007137	-0.006801	-0.0031	0.011564	0.013161	0.004244	0.005783	0.001232
7328	0	0.004608	0.00785	0.008006	0.000985	-0.001368	-0.003086	0.000747	0.001423	-0.000492	0.003388		7328	0.00235	-0.001122	0.004337	0.001766	-0.0026	0.003505	0	0.000978	0.004486	0.003979		7328	0.007818	0.010363	0.00796	0.00411	0.015478	-0.00795	0.008935	0.008225	0.002247
7336	0.004352	0.005376	-0.002771	0.000329	0.001354	0.000137	-0.000686	-0.002539	-0.00506	0.002353	0.002824		7336	0.005452	0.001326	0.005741	0.006297	0.009347	0.005892	0.00117	-0.003278	-0.003869	-0.005989		7336	0.007107	0.006061	0.011206	0.007355	0.011119	-6.7e-05	0.001266	0.008032	-0.001667
7344	0.000967	0.003456	-0.002771	0.001535	-0.006155	0.002736	-0.003224	-0.003809	-0.002056	0.00197	0.002433		7344	0.00329	0.005611	0.007271	0.002304	0.000248	0.003149	-0.003217	0.009431	-0.002804	0.008083		7344	0.00766	0.002835	0.011516	0.00548	0.014321	6.7e-05	0.007371	0.010731	0.005292
7352	0.004352	-0.004608	-0.001385	-0.00011	-0.0016	-0.001779	-0.000274	0.001568	0.002609	-0.001368	-0.000912		7352	0.003572	0.006325	0.009823	0.004531	0.000557	0.00579	0.002749	0.005348	0.003421	-0.000628		7352	0.012793	0.009287	0.004637	0.00584	0.013788	0.015966	0.009307	-0.005719	-0.011817
7360	0.003868	0.008065	0.004156	0.002522	-0.006647	0.000821	0.001372	-0.00127	-0.003242	-0.000657	-0.00152		7360	0.002632	0.007754	-0.001021	-0.000614	-0.000557	-0.003251	5.8e-05	0.004083	-0.004767	0.007999		7360	0.010424	0.001857	-0.001159	0.005119	0.010763	-0.001737	0.004467	0.012466	-0.005727
7368	-0.002418	-0.003456	0.000462	-0.001316	0.000862	0.003831	0.008779	-0.001494	0.001977	0.003775	-0.002433		7368	0.00094	0.003163	0.000765	0.000154	0.006747	0.002133	0.009593	-0.005003	-0.001402	0.005026		7368	0.005765	0.009678	0.007497	0.008076	0.024818	0.003541	0.003499	0.017478	0.011817
7376	0.00677	0.001152	-0.003463	0.008555	-0.005539	-0.004789	0.00096	0.004929	-0.010833	0.00487	-0.005126		7376	0.00752	0.001836	0.003572	-0.003609	0.001795	0.007416	-0.002106	0.010408	0.005159	-0.006031		7376	0.00537	0.002542	-0.000386	0.007138	0.005515	0.00815	0.008413	-0.004048	-0.002175
7384	0.003868	-0.003072	0.006003	0	-0.0032	0.001231	0.00144	-0.007916	0.00427	-0.00197	-0.004604		7384	0.004794	-0.000102	0.001403	0.008447	0.002105	-0.007162	0.001813	0.002013	0.013291	-0.008167		7384	0.012161	0.004693	0.00711	0.00411	0.015122	0.00147	0.013849	-0.011631	0.004785
7392	-0.000967	0.000384	-0.00508	-0.005922	-0.001723	-0.001779	0.001509	0.004854	0.003005	-0.000657	-0.003562		7392	0.00094	0.005611	-0.000128	-0.002381	0.001052	0.000305	0.00076	0.000978	-0.003869	-0.003267		7392	0.00616	0.007137	0.016075	0.00822	0.014944	0.008284	-0.002978	-0.007261	-0.001812
7400	0.007253	0.008833	0.009928	-0.002852	-0.000862	-0.000137	0.006653	0.010007	-0.00166	0.000547	0.00417		7400	0.003008	0.006121	0.000638	0.010751	0.009842	-0.001321	-0.004855	-0.002128	-0.00314	0.007162		7400	0.01382	0.012122	0.002087	0.008003	0.00338	-0.0002	-0.003202	0.01298	-0.011527
7408	0.001934	0.006912	0.001616	0.000658	-0.001108	0.008072	-0.000412	0.002838	-0.002609	-0.001696	-0.001303		7408	0.002068	0.000408	0.002041	0	0.002414	0.004317	0.006259	-0.00253	0.00858	0.00624		7408	0.004501	0.016033	0.010665	0.00137	0.014588	0.009753	0.003574	0.005526	0.002827
7416	-0.001934	-0.002304	0.003463	-0.001645	0.012186	0.001095	0.003224	0.005003	-0.002847	-0.000657	-0.003649		7416	0.003008	-0.003469	-0.003444	0.007756	0.00099	-0.006298	0.002164	0.000288	-0.001738	-0.000293		7416	0.00766	-0.001955	0.006878	0.010599	0.00338	0.001804	0.01772	0.009575	0.00174
7424	-0.004352	-0.002688	0.00254	0.001206	0.007016	0.002052	-0.00535	0.000597	-0.003637	0.002408	0.004387		7424	0.006674	0.00051	0.008292	0.003763	-0.000681	0.004114	0.011582	0.003738	0.012001	0.006952		7424	0.00687	0.004497	0.000464	-7.2e-05	0.010141	-0.001537	0.003127	0.008225	0.010947
7432	0	0.006528	0.001385	0.000768	0.005047	0.009851	0.002401	-0.006422	-0.000316	0.003775	0.002737		7432	-0.000564	0.004999	0.003189	0.007756	-0.0013	0.012292	0.008424	0.004945	0.002131	-0.000921		7432	0.004975	0.002835	0.005796	0.021703	0.006405	-0.000935	0.018614	0.004948	0.012034
7440	0.005803	-0.004608	0.008312	0.004826	0.0016	-0.006157	0.00096	0.004705	-0.005535	0.003338	0.000391		7440	0.000658	0.004183	-0.001658	-0.000614	0.003157	-0.002438	-0.001579	0.002415	-0.000617	-0.000503		7440	0.013583	0.002542	0.00255	0.000937	0.001779	0.005946	-0.001712	0.001028	0.002465
7448	0.000484	0	0.001385	-0.001426	-0.004308	-0.005336	0.005281	-0.000224	-0.002135	0.000657	0.003432		7448	0.002256	0.00857	0.00051	0.002841	-0.001609	-0.002387	-0.00076	0.002358	0.002916	0.004733		7448	0.010108	0.00919	0.010434	0.011609	0.008628	0.008017	-0.00886	-0.00302	0.008844
7456	0.005803	-0.000768	0.001385	-0.007896	0.002708	0.001368	0.004595	-0.005078	0.002372	-0.001806	-0.003909		7456	0.001692	0.002755	0.004465	0.005836	-0.003095	-0.002438	-0.000351	-0.00552	0.002243	-0.00268		7456	0.008766	-0.002835	0.004792	0.005552	0.010496	0.008017	0.007148	0.003727	0.006017
7464	0.000484	0.006912	0.001616	0.001316	-0.003939	-0.000274	-0.000823	-0.000747	0.003637	0.002736	0.001433		7464	0.004606	0.000714	0.003699	0.008524	0.001362	0.003149	-0.002632	0.00092	0.007627	-0.002345		7464	0.01224	-0.000587	-0.00286	0.008076	-0.005159	0.003674	-0.007892	-0.000835	0.00145
7472	-0.001934	0.006528	-0.000462	0.003071	-0.003323	0.001368	-0.003704	0.002539	-0.008856	-0.000492	-0.001651		7472	0.00705	0.006427	0.007016	0.002457	-0.006933	-0.001016	0.002866	0.009258	0.001009	0.007162		7472	0.00687	0.004008	-0.001468	-0.003677	0.00089	0.013227	0	-0.004755	0.014064
7480	0.002901	0.006144	-0.002078	-0.000219	-0.004431	0.008209	0.00439	0.001718	0.010121	0.002845	-0.001433		7480	0.003102	0.007958	0.001021	0.005452	-0.00031	0.004267	0.000819	0	0.007402	-0.005696		7480	0.005449	0.01046	0.00286	-0.002235	0.010763	0.004877	0.016901	0.007647	0.002392
7488	0.006286	0.004608	0.002078	0.000658	-0.001231	0.002052	0.003155	0.003286	-0.009647	0.00093	0.000999		7488	-0.001692	0.000714	-0.002169	0.004377	0.004147	0.001727	0.002281	-0.001495	0.003813	4.2e-05		7488	0.002764	0.004595	0.003942	0.00548	0.012542	0.001737	-7.4e-05	0.000771	0.006887
7496	0.001451	0.000384	-0.00254	-0.004935	0.000246	-0.001231	-0.003429	-0.00224	-0.00253	-0.002462	-0.003432		7496	0.006768	0.01061	0.003827	0.006143	0.005262	0.001168	-0.002164	-0.005003	0.000112	-0.006575		7496	0.003633	0.00743	0.014066	0.009806	0.011742	-0.002739	-0.000223	-0.012466	0.019574
7504	0.006286	-0.00384	0.003233	0.000877	0.001846	-0.001505	0.00487	0.004481	-0.00087	0.004268	-0.003388		7504	9.4e-05	-0.00204	0.006378	-0.00215	0.005076	-0.000508	0.003159	0.006038	0.011945	0.001675		7504	0.00845	0.000978	0.00456	0.003533	-0.002313	-0.004142	0.003574	-0.000321	0.005945
7512	0.004352	0.009985	0.001847	-0.002193	-0.000369	-0.008209	0.000549	-0.003435	-0.004665	0.003338	0.003779		7512	0.003384	0.002142	0.006761	0.009983	0.0039	0.004419	-0.004972	-0.00368	-0.000617	0.007329		7512	0.004738	0.005279	0.01368	-0.003245	0.009251	0	-0.007445	0.003727	-0.011599
7520	0.005319	0.001152	0.000462	-0.000329	-0.001354	0.004378	-0.001097	0.001195	-0.00506	0.000657	0.00139		7520	0.004512	0.00051	0.007271	0.008601	-0.00229	0.003403	-0.004036	-0.00046	0.006337	0.004565		7520	0.018321	0.013296	0.011902	0.01132	0.00507	0.002004	0.00484	0.008482	0.011454
7528	0.009671	-0.001536	0.001847	0.001755	0.006524	-0.002189	0.001578	0.009559	-0.001898	0.002243	0.006907		7528	0.003102	0.005815	0.001276	0.011826	0.003466	0.003708	0.002632	0.005693	-0.001738	0.006617		7528	0.004106	0.00919	0.009429	-0.001803	0.002046	-0.000935	0.013849	-0.007904	-0.002465
7536	0.002901	0.003456	0.003002	-0.005045	0.006032	-0.00561	0.002743	0.000299	0.00593	0.000821	-0.005343		7536	0.005076	0.00959	0.003444	-0.001229	0.000248	0.008482	-0.000819	0.002933	-0.010431	0.006994		7536	0.004106	0.00391	0.00371	0.004254	0.008006	0.009219	0.006999	-0.000257	0.005365
7544	0.005319	-0.001536	-0.002309	-0.003729	-0.001477	0.002736	-0.000892	0.004854	-0.001423	0.005253	0.000434		7544	-0.000188	0.00102	0.007271	0.004915	-0.001176	-0.001778	-0.005674	-0.001438	0.007066	-0.004481		7544	0.004106	0.008407	0.005487	0.000144	-0.002224	0.001269	-0.001117	0.003534	0.00638
7552	0.003385	0.00192	0.000693	-0.001974	-0.004431	0.00342	-0.003909	-0.002539	0.00174	0.00673	-0.009861		7552	0.00235	0.006529	-0.002679	0.004608	0.003838	-0.007466	0.001287	0.006671	-0.004767	0.003518		7552	0.00845	0.005866	0.005874	0.003749	0.004537	0.00648	0.013923	0.009253	0.010077
7560	0.002901	-0.001536	0.002309	0.003619	0.001477	0.001915	-0.001509	-0.001792	-0.001107	0.002025	-0.001086		7560	0.007802	0.001122	0.001403	0.002841	0.004952	-0.002184	0.001989	-0.001495	0.001738	-0.000754		7560	0.014294	0.004497	-0.003246	0.012474	0.004626	-0.004209	-0.002606	-0.005269	-0.006307
7568	-0.001934	0.005376	0.004849	-0.004277	0.009847	0.004515	0.005144	0.001045	0.005377	-0.002791	-0.001738		7568	0.006392	0.005203	0.004082	0.011596	0.000495	0.000863	0.006084	0.006268	-0.002187	-0.001675		7568	0.006239	0.017499	0.018085	0.001514	0.005871	0.002205	0.001861	0.003599	0.014064
7576	0.004352	-0.004992	0.007158	-0.001974	0.001477	0.003147	0.002263	-0.000523	0.004112	0.000164	-0.00569		7576	0.005828	0.003265	0.003189	0.005222	0.004519	-0.001067	-0.002866	0.008971	-0.002636	0.003769		7576	0.008924	0.005475	0.004405	0.003245	0.013343	0	0.010573	0.009703	-0.00638
7584	0.006286	-0.004224	0.000231	0.006251	0.0032	-0.002736	-0.003086	0.00127	-0.002609	0.004596	0.001216		7584	0.003854	-0.000816	0.007526	0.000614	0.002352	0.000813	0.000117	-0.004083	0.007851	-0.006408		7584	0.006712	0.008799	0.012057	0.007066	0.008006	0.00668	0.006701	0.002249	-0.005147
7592	0.004836	0.009985	0.001385	0.005264	-0.000492	0.001095	-0.008711	0.000672	0.003479	0.00197	-0.000521		7592	-0.001316	0	0.002806	0.000845	0.001609	0.005181	0.011699	-0.003163	0.007234	0.00557		7592	0.005291	0.001466	0.019862	0.009806	-0.001779	0.003808	-0.002457	-0.000514	-0.003045
7600	0.003868	0.001152	0.003233	0.007129	0.001969	-0.00301	0.001578	0.002763	-0.004033	-0.002243	0.002954		7600	0.00141	-0.00102	0.00421	-0.004531	0.002909	0.001371	0.000819	0.001495	0.005552	-0.003309		7600	0.009003	0.010069	0.009429	0.012041	-0.004181	-0.001202	0.014221	0.004305	-0.009569
7608	0.008221	-0.000768	-0.001616	0.000439	0.012925	-0.00602	0.002401	0.006721	0.006563	-0.001477	-0.00126		7608	0.004136	-0.003265	0.003955	0.001613	-0.003095	0.001016	-0.001404	0.006038	-0.001795	0.000796		7608	0.009555	0.009972	0.007806	0.010383	-0.003291	0.005411	0.008413	0.007133	0.0058
7616	-0.001934	-0.000768	0.003233	0.006032	0	0.004105	6.9e-05	0.005003	0.000633	-0.001258	0.002476		7616	0.001504	-0.00051	0.000383	0.006988	0.003466	0.002286	0.00971	-0.001783	-0.001626	0.009004		7616	-0.002369	-0.006452	0.001546	0.00447	0.019392	0.002939	0.00953	0.008418	-0.003045
7624	0.006286	-0.002688	-0.003233	-0.004387	0.003939	-0.004241	0.000823	-0.002912	-0.001186	-0.006402	0.005386		7624	0.002256	0.005611	0.006761	0.007142	0.003095	0.007162	0.00819	-0.00115	0.001963	-0.004481		7624	0.015636	0.007039	0.013061	0.006129	-0.005604	0.004008	-0.000298	-0.003534	0.001305
7632	-0.001451	-0.006144	0.001385	0.003729	0.011694	0.003831	-0.000617	-0.00224	-0.000633	-0.001313	-0.003301		7632	0.006204	0.005509	0.004848	0.001459	0.002228	0.00127	0.002457	0.007303	0.003645	0.003141		7632	0.000474	0.000978	0.013293	0.005408	-0.012186	0.003674	0.009083	0.004241	-0.00493
7640	0.004836	0.000384	0.001154	-0.000548	-0.001231	0.002326	-0.002743	0.002688	0.00253	0.006347	-0.003736		7640	0.00329	0.001836	0.004337	0.00407	0.002167	0.001422	0.008248	-0.00575	0.007907	0.005905		7640	0.009161	0.00567	0.012366	-0.000433	0.006138	-0.002205	0.007297	0.005591	-0.001885
7648	0.004836	-0.00192	0.004618	0.003181	0.001477	0.004515	0.00144	-0.003286	0.003005	0.002955	-0.002346		7648	0.00846	-0.003571	0.003955	0.000614	0.004581	0.001117	-0.000468	-0.000173	0.005496	-0.004942		7648	0.01153	0.01701	0.006801	0.007282	0.01272	-0.001002	0.006403	0.005848	-0.007467
7656	-0.000484	0.001536	0.000462	-0.005703	0.010463	0.011903	0.001989	-0.001867	0.004112	-0.001313	0.000348		7656	0.00423	0.005611	0.003699	0.005606	0.004333	0.008685	0.00661	-0.001898	0.004262	0.007874		7656	0.009003	0.002933	0.009352	0.008869	0.001156	0.009753	-0.008637	0.012531	0.008337
7664	0.002901	0.004608	0.000924	0.006471	-0.002339	-0.00561	0.001646	0.00687	-0.002926	0.00104	-0.007949		7664	0.000752	-0.000816	0.002296	0.001689	-0.001238	0.003708	0	0.00437	-0.00258	0.012146		7664	0.008687	0.013784	0.00456	0.002452	0.002846	0.002605	0.010573	0.002442	-0.00377
7672	0.007253	0.00192	0.006003	0.006361	0.005416	0.002052	-0.001097	0.00112	-0.000553	0.001696	0.001173		7672	0.00188	0.009692	0.000128	0.003456	0.004828	0.001067	0.00544	0.002415	-0.006729	-0.000461		7672	0.007423	0.007821	0.005951	0.01132	-0.001334	0.004276	0.004691	0.006105	0.013919
7680	0.004352	-0.00384	0.00254	0.000987	-0.002708	0.005746	0.004938	-0.000597	-0.002451	0.002189	-0.003996		7680	0.001692	-0.001632	0.011098	0.001229	-0.003219	0.001219	0.000585	0.003105	-0.000729	-0.003769		7680	0.009476	0.011047	0.005951	0.013123	-0.000445	0.006614	0.016082	0.013045	-0.003262
7688	0.001451	0.012673	0.000462	-0.003071	0.0016	0.004515	-0.001303	0.00127	0.003716	-0.005308	-0.010208		7688	0.004982	-0.002959	0.003062	0.000154	-0.0026	0.001575	0.009535	0.00138	0.004823	0.002932		7688	0.009555	0.001857	0.010588	0.001298	0.002935	0.01109	0.00484	0.019663	-0.003625
7696	0.004352	0.003456	0.000462	-0.005922	0.001846	-0.002326	-0.008025	0.004854	0.004507	0.000438	-4.3e-05		7696	0.00047	0.000918	0.000255	0.000384	0.009718	0.005587	-0.002281	0.000633	-0.004655	-0.006701		7696	0.009161	0.005475	0.013525	0.00995	-0.003914	0.002739	0.00268	-0.004819	0.000942
7704	-0.005803	0.003456	-0.002078	0.000329	-0.004677	0.004652	0.002126	0.005003	-0.002451	0.006621	-0.001955		7704	0.00188	0.003571	0.007526	0.006988	0.008357	0.005536	0.003276	0.015469	0.005103	0.009423		7704	0.012793	0.008114	0.003246	0.004615	0.00427	-0.010288	0.011764	0.011053	0.012107
7712	0.010638	0.003072	0	-0.000439	-0.003447	0.005062	-0.003361	-0.002464	0.002056	-0.004323	0.00278		7712	0.000658	-0.000204	0.004465	0.007449	-0.00031	0.001321	0.00117	-0.004715	0.007907	-0.006115		7712	0.002922	0.005475	0.008038	0.003821	-0.001245	-0.007549	0.002085	-0.00649	0.005727
7720	0.001451	0.006144	0.000462	-0.001426	0.007016	0.003557	0.006447	0.001344	0.003163	0.003338	4.3e-05		7720	0.006016	-0.000204	0.002296	-0.004608	0.011452	0.008178	-0.00076	0.001898	0.001458	0.008292		7720	0.008292	0.014664	0.012057	0.009229	0.002224	0.000601	0.013178	0.007583	0.007395
7728	0.003385	-0.002304	0.000924	0.005374	-0.001477	-0.001368	0.004527	0.005227	0.003479	-0.004268	-0.001738		7728	0.007614	0.000714	0.001786	0.007295	-0.000495	-0.000711	-0.003685	0.000345	-0.002524	0.00712		7728	0.001737	0.013296	-0.003323	0.013411	-0.014855	0.006346	-0.006999	-0.003856	0.014862
7736	-0.001451	0.004224	0.002309	0.00011	-0.005293	-0.002736	-0.003224	0.000896	0.000474	-0.000602	-0.005777		7736	0.00658	0.006223	0.005613	-0.005836	0.00848	0.002286	0.00427	0.007648	0.004206	-0.000712		7736	0.008292	-0.007528	0.007883	-0.001875	0.006938	-0.007215	-0.002159	-0.007775	0.019936
7744	0.001451	-0.001536	0.000693	-0.000548	-0.001723	0.005746	-0.000823	-0.002539	-0.002293	-0.004377	-0.002824		7744	0.004982	0.000816	0.004592	0.006297	0.00489	-0.003759	0.004855	-0.00161	0.004486	-0.000461		7744	0.014609	0.007723	0.008965	0.003749	0.002224	0.003808	0.009232	0.0169	-0.001015
7752	-0.001451	0.003072	-0.002309	0.006032	0.00517	0.005062	-0.002469	-0.002315	-0.000237	0.004541	-0.003258		7752	0.001786	0.003775	0.001531	0.000307	0.008357	0.004013	-0.000526	0.004198	0.005552	0.002094		7752	0.00845	0.002444	0.006028	0.008003	-0.000267	0.000601	0.002755	0.00694	0.004567
7760	0.003385	0.000384	0.006003	0.002852	0.010832	-0.000821	0.001989	0.003659	0.004823	-0.003009	-0.004083		7760	0.002256	-0.009794	0.010461	0.001305	0.009656	0.001321	0.000643	0.006901	-0.004935	-0.000503		7760	0.003949	-0.002737	0.00711	0.007643	0.008362	0.005612	0.006105	0.00649	0.012542
7768	0.007253	0.003072	0	-0.003948	0.0032	-0.002189	0.002881	0.005974	-0.001186	0.004049	0.004344		7768	0.008742	0.001734	0.000383	-0.001075	0.001548	0.001981	-0.004563	0.00621	0.002692	0.002052		7768	0.011846	0.003617	0.007033	0.011753	0.002669	0.004209	0.00201	0.00045	-0.002102
7776	0	-0.003072	-0.003233	-0.000658	0.004185	0.003284	0.002675	-0.000299	-0.004191	0.003994	-0.003258		7776	0.0047	0.001938	0.001786	0.004608	0.004085	0.000914	0.005323	0.005118	-0.001402	0.003811		7776	0.014531	0.005377	0.001237	0.011537	0.006138	0	0.000819	0.011952	-0.00667
7784	-0.001934	-0.002304	0.007619	0.00011	-0.002585	-0.001642	0.005281	-0.001867	-0.003242	0.00394	0.003128		7784	-0.000658	0.001428	0.006251	0.001305	-0.003281	-0.000863	0.006259	-0.002243	-0.00286	0.004942		7784	-0.000395	0.006257	-0.000773	0.010383	0.00676	0.00815	-0.003797	0.002892	-0.0029
7792	0.005319	0.002688	-0.000924	0.000548	-0.001846	-0.003147	0.001715	0.002464	-0.001186	-0.004049	0.002606		7792	-9.4e-05	0.001326	0.008164	-0.001997	-0.004085	0.002489	0.008131	-0.002128	-0.004038	-0.004942		7792	0.011846	0.007723	0.009893	0.006633	0.006227	-0.002472	-0.002383	0.008161	-0.00638
7800	-0.002418	0.006528	0.000231	-0.001755	0.000739	0.006567	-6.9e-05	0.00239	-0.007354	-0.007058	-0.00404		7800	0.001222	-0.000408	-0.000893	0.001305	-0.003652	0.00066	-0.003276	0.005635	-0.005944	0.012062		7800	0.00229	0.009385	-0.002164	0.014853	0.013432	0.0161	0.003127	0.007454	-0.00667
7808	0.001934	-0.003456	-0.001385	0.000658	0.01194	0.00342	0.007545	-0.004705	0.009488	0.003666	0.002954		7808	0.003572	0.005815	-0.002679	0.006835	0.003219	0.00579	0.010237	-0.000805	0.012225	0.003392		7808	0.01761	0.007137	0.003401	0.000505	0.013432	0.010288	0.006552	0.007583	-0.00029
7816	0.002418	0.004992	0	-0.002413	0.002339	0.002326	-0.000343	-0.00224	-0.00166	-0.004323	0.00152		7816	0.000752	-0.001836	0.000128	0.002381	0.006561	-0.000457	0.005791	0.012306	0.000785	0.004774		7816	0.002606	0.002151	0.006569	-0.002163	0.006227	-0.001603	0.005956	0.014523	0.004422
7824	-0.004352	0.006912	0.00254	-0.003839	0.004185	-0.001231	-0.000892	0.003734	0.005298	0.002189	-0.000565		7824	-0.000282	-0.003673	0.000383	-0.005145	0.003652	0.002184	-0.00117	0.000978	-0.005664	0.001927		7824	0.01153	0.006648	0.007497	-0.003028	0.009429	0.009419	-0.008116	0.007069	-0.004495
7832	0.005803	-0.003072	0.004387	0.001974	0.000246	0.006567	0.00144	-0.00127	0.001581	-0.003338	0.002824		7832	0.003196	0.002448	0.007654	0.003149	0.010647	0.005841	0.008891	-0.003278	0.006337	0.007078		7832	0.012556	0.010852	0.006183	0.009157	0.006049	-0.011958	-0.001415	0.008932	-0.013122
7840	0.005319	0.00384	0.004849	0.000658	-0.002708	0.001779	0.001097	-0.005227	-0.000395	-0.002298	0.001303		7840	0.00047	0.002346	-0.002041	-0.002534	0.005385	0.002946	-0.004738	0.0023	0.004598	0.007622		7840	0.004501	0.009581	0.005719	0.001586	-0.003825	0.000735	0.008488	0.010731	0.003407
7848	0.000967	0.002688	0.000462	0.002961	0.004308	-0.006704	0.003567	0.007542	-0.001107	0.000164	-0.000391		7848	0.004606	0.005611	0.002806	0.000538	-0.001052	0.001575	0.003861	0.001955	0.00886	0.001675		7848	0.005923	0.010069	0.005333	0.008003	0.003736	0.00982	0.005137	0.001671	0.012614
7856	0.003868	0.004224	-0.003694	0.004606	-0.004554	0.004241	0.001029	-0.004555	0.007433	-0.000492	0.004865		7856	0.001692	-0.000102	0.002296	0.000691	0.002971	0.002743	0.001813	0.002818	-0.006673	-0.004733		7856	0.002053	-0.002835	0.000309	0.01269	0.005604	0.009152	0.004393	0.002827	0.023851
7864	-0.001451	-0.000768	-0.003002	0.002852	0.001723	0.007251	-0.003361	0.00336	-0.000553	-0.000985	0.003736		7864	0.008366	0.00102	0.008037	0.003993	-0.002352	-0.002489	0.007078	0.005808	0.005328	-0.000628		7864	0.015557	0.010852	0.005796	0.011464	0.012364	0.003607	-0.009754	0.006876	-7.2e-05
7872	-0.003868	0.009601	0.000924	-0.005922	-0.000123	0.002052	0.003292	0.001045	0.005377	0.002572	-0.003519		7872	0.000752	-0.003775	0.004337	-0.001536	-0.0052	-0.006959	0.009476	0.005578	0.001626	0.0049		7872	0.006633	0.017793	0.005642	0.005985	0.018947	0.005144	0.012434	-0.001542	0.003335
7880	0.004352	0.004992	-0.006003	0.006909	0.000985	-0.006704	-0.003361	0.000224	0.000474	-0.000383	-0.002867		7880	0.004324	0.001122	0.000128	0.014207	-0.006871	-0.004013	0.004621	-0.000575	0.00415	0.003351		7880	0.003554	0.00567	-0.005178	0.005552	0.009785	0.001002	0.009232	0.008354	0.010222
7888	-0.003868	0.000384	0.000231	0.001974	0	0.004652	0.002743	0.004705	0.008619	0.001915	0.004344		7888	-0.001034	-0.001224	-0.000893	0.009292	0.007242	0.002336	-0.001345	-5.8e-05	-0.003589	0.012816		7888	-0.001816	0.014469	0.00371	0.006129	0.004892	0.008551	0.005435	0.002763	-0.003045
7896	0.002901	-0.00384	-0.005311	-0.003071	-0.010586	-0.002052	-0.001646	-0.00336	0.0068	-0.002298	0.003214		7896	0.002068	0.005917	0.007144	0.000538	0.00619	0.006197	0.001345	0.003738	-0.004262	0.005738		7896	0.00995	0.001857	0.006724	-0.000216	0.00596	0.006614	0.017422	0.001285	0.00522
7904	0.003385	0.002304	0.000231	-0.001864	0.004431	0.002326	0.001029	-0.004854	-0.00253	0.006074	0.000174		7904	0.007614	0.008672	0.004592	0.000768	-0.003776	-0.005689	-0.005557	0.009431	0.005496	-0.002052		7904	0.011688	0.007332	0.006724	0.002452	0.006582	0.002405	0.003872	0.0009	-0.007105
7912	-0.005319	0.000384	-0.000231	-0.0034	-0.001354	-0.004652	-0.001646	0.00799	0.000633	0.000657	0.000608		7912	0.001128	0.003673	0.00472	0.006067	-0.006314	0.00127	-0.001462	0.006728	0.006617	0.001466		7912	0.01074	0.012318	0.012829	0.012979	-0.004003	0.007482	-0.002234	0.002635	-0.015224
7920	-0.004836	0.002688	0.004618	0.000658	-0.000739	-0.00643	0.002675	0.003584	0.002056	0.00093	0.000869		7920	0.001598	0.00255	0.007526	0.004761	0.006128	0.002794	0.012518	0.003163	-0.002019	0.002178		7920	0.007423	0.012611	0.008038	0.00995	-0.007027	0.001002	-0.008339	0.001671	0.011237
7928	-0.002418	0.00768	0.001616	-0.002193	0.011448	-0.008209	-0.003155	-0.006721	0.002609	-0.001532	0.000174		7928	0.006298	-0.003163	0.000128	0.00622	-0.009223	0.00259	0.007137	-0.004255	-0.000393	0.000712		7928	0.016189	0.003128	0.001082	0.011897	0.008628	0.016701	0.012359	0.009703	-0.00261
7936	-0.003868	0.006528	0.001385	-0.002413	-0.005047	0.001915	0.001989	-0.006721	0.001977	-0.000274	0.000652		7936	0.004324	0.006529	0.002806	0.000691	-0.002167	0.00767	0.005616	0.007936	-0.003309	-0.003309		7936	0.018479	0.00088	0.001546	0.009373	0.019569	0.001069	-0.009158	-0.005269	-0.00348
7944	-0.000967	0.000768	-0.003002	-0.002193	-0.002339	-0.000958	0.000549	-0.005974	-0.003637	0.000219	0.001868		7944	-0.002256	0.006325	0.00051	-0.002073	0.004766	0.000965	-0.00895	0.009891	0.000449	-0.007036		7944	0.007897	0.003031	0.001623	0.006778	0.010496	0.008952	0.00551	0.003534	0
7952	0.002901	0.002304	-0.002771	0.002961	0.002462	-0.002463	-0.000549	0.002315	-0.00174	-0.005034	0.002128		7952	0.004418	-0.000408	0.002934	0.002611	0.0013	-0.00254	0.003217	-0.001208	-0.004318	-0.001089		7952	0.011135	-0.000684	-0.007806	-0.00447	0.008806	0.00334	0.002755	0.000835	0.00029
7960	0.010638	0.000768	0.002078	0	0.009232	0.002873	0.000137	0.003809	0.001423	0.005691	0		7960	0.003854	0.007754	-0.002424	0.004147	0.005819	0.001676	-0.001345	-0.000518	0.002243	-0.000461		7960	0.004975	0.00088	-0.001778	0.001082	0.006138	-0.002672	0.003797	0.019149	0.015876
7968	0.005319	0.006144	0.00254	-0.001864	-0.000492	-0.002326	-0.000686	-0.00127	0.005377	-0.001477	0.003432		7968	0.00141	0.001836	0.008547	0.009753	-0.000929	0.006857	-0.00234	0.004945	0.00314	-0.001633		7968	0.007107	0.007332	0.014143	0.000721	0.01192	0.001937	-0.007445	0.016322	0.010729
7976	0.003385	0.000384	0.003233	0.002522	-0.0016	-0.000274	0.002538	-0.004481	0.002451	0.002626	0.001607		7976	-0.001222	0.002857	0.002679	0.002688	0.000371	-0.004978	0.005967	0.007188	0.00443	-0.002806		7976	0.009792	-0.00176	0.000386	0.010527	0.001067	0.003407	-0.003946	0.006426	0.005727
7984	-0.002418	0.004608	-0.000693	0.001645	-0.001231	0.009304	0.006036	0.002166	0.001819	0.000328	0.005343		7984	-0.000752	0.004183	-0.002041	0.000998	-0.004457	-0.001321	0.003978	-0.001495	0.007627	-0.003853		7984	0.004264	0.008505	-0.002009	-0.006201	0.006138	0.004877	-0.004169	0.017478	-0.007177
7992	0.000967	0.003072	-0.005541	0.002413	0.000739	0.002326	0.001235	0.002464	0.001502	0.003009	-0.000869		7992	0.002256	-0.001326	-0.002041	0.006527	0.002538	-0.002032	0.003685	0.00322	0.008468	-0.001131		7992	0.005212	0.008799	0.004405	0.007066	-0.004981	0.000802	-0.006924	-0.014908	0.020516
8000	-0.002418	-0.00576	0.002078	0.001426	0.001477	-0.004515	0.003155	-0.005675	0.0034	-0.000547	-0.000434		8000	0.002632	0.006325	0	0.005145	-0.007119	0.000762	0.003217	0.006671	-0.009533	-0.00155		8000	-0.000869	0.001271	0.005178	0.011176	0.001156	-0.000401	0.001712	-0.002313	0.018631
8008	0	0.004224	0.003002	0.00011	-0.000739	-0.004789	-0.005967	0.002315	-0.002372	-0.003994	0.000608		8008	0.000188	0.004591	-0.001148	0.004838	0.001486	-0.003962	0.003861	-0.006728	0.000617	0.013025		8008	-7.9e-05	0.003324	0.011052	0.006994	0.002224	-0.002806	0.004393	0.015358	0.009497
8016	0.003868	-0.005376	0	0.00329	0.002831	-0.006294	0.005967	-0.000672	-0.000237	0.000985	-0.002867		8016	0.002632	0.003163	0.003955	0.00814	0.00099	0.000711	0.002866	0.00368	-0.001626	-0.001382		8016	0.006081	0.008016	0.003401	-0.000216	0.010941	0.014563	0.008116	-0.005269	-0.012687
8024	0.005319	0	0.002309	0.002961	0.003077	0.002463	-0.004595	0.00702	-0.006088	-0.004487	0.003996		8024	0.002538	0.001734	0.004848	-0.002918	-0.0039	0.004419	0.008073	-0.00368	0.004038	0.000335		8024	0.000158	0.004595	0.007574	0.013123	0.006671	-0.008284	0.006254	0.000193	-0.015659
8032	-0.003385	0.00384	0.00254	-0.011735	-0.006032	-0.00342	0.000686	0.001045	0.007907	0.003721	0.005256		8032	0.008178	0.003469	0.00421	0.001997	-0.00031	0.004622	0.003861	-0.005118	0.004935	-0.00155		8032	0.012951	0.021507	0.010202	0.008292	0.016901	0.013094	0.012732	-0.000835	0.004277
8040	-0.007737	0.00192	0.007389	-0.004935	-0.002339	0.002189	-0.000549	-0.002091	0.001344	0.002189	0.000825		8040	0.005264	0.004489	0.004465	0.010521	0.004704	-0.000711	0.006961	0	-0.007515	0.004816		8040	0.010977	0.002835	0.007497	0.010311	0.005248	0.0002	0.000968	0.010217	-0.004495
8048	0.000967	0.003072	0.001847	-0.003181	0.002585	-0.002873	0.001372	-0.000672	0.001028	-0.003447	0.001086		8048	0.007238	0.002653	0.004465	0.001459	0.002167	0.005943	0.001521	0.002358	-0.003533	-0.003644		8048	-0.002764	0.011634	0.009661	-0.000433	-0.001245	0.001002	-0.000447	-0.005976	-0.007685
8056	-0.000484	0.006144	-0.000924	-0.001535	0.002831	0.004105	-0.004527	-0.002763	7.9e-05	0.001641	-0.001433		8056	0.006674	0.002346	0.003317	0.000845	-6.2e-05	0.003505	0.002515	-0.002358	0.010375	-0.002974		8056	0.001106	0.007039	-0.000618	0.011681	0.007027	0.00501	0.009232	-0.010474	0.00319
8064	0.008221	-0.000384	-0.003463	0.005374	-0.002339	0.007935	0.00823	-0.003062	0.000237	0.000711	0.003996		8064	0.00611	0.000918	0.004592	0.000768	0.002724	0.003302	0.003685	-5.8e-05	0.00258	0.004314		8064	0.004738	0.009678	0	0.002956	0.005871	-0.007549	-0.000298	-0.0009	0.003552
8072	0.002418	-0.005376	0.001154	0.005045	0.000862	-0.001642	0.003224	0.001942	0.002293	0.000657	-0.001651		8072	0.001316	0.000204	-0.001914	0.005759	0.00848	0.00254	0.005031	0.009488	0.007795	-8.4e-05		8072	0.009555	0.016913	0.005255	0.007282	0.009251	0.000668	0.00335	0.013109	0.001885
8080	0.000484	-0.003456	0.005311	-0.003181	-0.002339	-0.002326	0.000343	-0.006124	-0.004665	-0.000328	-0.005647		8080	-0.000282	0.003775	0.004082	0.013285	0.008109	0.002286	0.003919	0.003278	-0.005271	0.007078		8080	0.01303	0.00391	0.001778	-0.000649	0.008362	0.003941	-0.002978	0.005848	0.015441
8088	0.004836	0.003072	-0.001847	0.000987	-0.000369	0.002052	-0.000549	0.000224	-0.002609	-0.003064	-0.000956		8088	0.001598	0.005101	0.001914	0.002534	0.007304	0.006552	0.012869	0.000115	-0.00129	-0.010303		8088	0.001106	0.008896	0.008733	0.0031	0.009251	-0.005545	-0.006254	0.000771	0.005437
8096	0.000484	0.006528	-0.001154	0.003839	-0.009232	-0.005062	0.004664	-0.001494	-0.001502	-0.004323	-0.001911		8096	0.003572	0.003673	0.000255	-0.003072	-0.002414	0.000508	-0.000117	0.008856	0.004542	0.009298		8096	0.009713	0.009581	0.00626	0.003966	0.014588	-0.001136	0.001936	-0.007004	0.019864
8104	0.008704	0.004608	0.003233	0.002632	-0.003077	0.002052	0.006516	0.002614	0.001186	0.001587	-0.002128		8104	0.00188	0.002959	0.006889	0.000691	0.001176	0.005943	0.002164	-0.002185	-0.002972	0.007497		8104	0.00387	0.00655	-0.000618	0.005912	0.008717	0.001002	0.000596	0.0009	-0.003915
8112	0.000484	-0.001152	-0.000693	-0.003839	0.002339	0.003968	-0.005281	-0.00239	0.005772	0.004213	-0.004778		8112	-0.00047	0.002142	-0.00051	-0.004992	0.004952	0.007771	0.006727	0.007188	-0.001514	-0.001256		8112	0.011135	0.002933	0.001855	0.003461	0.001156	0.00334	0.012732	0.013173	-0.002537
8120	-0.003868	0.002304	-0.001616	0.003948	0.002831	-0.001779	0.004047	0.003809	-0.000553	0.002845	0.001955		8120	0.006768	0.002448	-0.00421	0.006758	-0.001733	0.001676	-0.00076	0.008223	0.009477	0.012564		8120	0.013899	0.009287	-0.002782	0.00137	0.006582	0.010021	-0.001489	-0.008289	0.00087
8128	0.000967	0.001152	-0.001616	-0.005045	0.002462	0.002326	-0.002812	-0.002688	-0.004033	-0.002955	-0.002215		8128	0.003854	0.003163	0.004337	0.001229	-0.002538	0.002133	0.00076	0.005003	0.00987	0.006743		8128	0.005291	0.018086	-0.000541	0.009229	0.001779	0.01109	0.010349	0.007711	0.010077
8136	0.007737	-0.002304	0.001616	0.005264	0.0032	-0.002052	-0.011934	-0.009036	-0.008223	-0.000985	0.0043		8136	0.007238	0.001326	-0.007654	-0.00384	0.002538	-0.010717	0.003276	0.006153	0.000841	0.008334		8136	0.006397	0.00176	0.005255	-0.001586	0.019747	0.00167	-0.002159	0.005076	0.010004
8144	0.002418	0.005376	0.001385	-0.005593	0.001354	-0.006841	0.001029	0.000597	0.001977	0.000164	0.003345		8144	0.0047	-0.002346	0.003572	0.000922	-0.001362	0.001321	0.000409	0.002588	0.01144	0.005151		8144	0.017847	0.014371	0.00912	0.000793	0.010585	0.013628	0.005286	0.004562	0.00116
8152	0.007737	0.005376	-0.006234	0.002084	-0.002708	0.000821	0.000343	-0.00463	-0.000474	0.003392	0.000608		8152	-0.000376	0.002755	0.002806	0.009369	-0.00359	0.001117	0.009242	0.010351	0.001851	0.00067		8152	0.005212	0.004595	0.009506	0.01507	-0.002402	0.011357	0.001042	0.011181	0.002175
8160	0.000484	-0.001152	-0.003233	0.004277	-0.002954	0.006978	0.001783	-0.010305	-0.000237	0.001094	-0.005126		8160	0.007614	0.006019	-0.001786	0.000614	0.010399	0.005689	0.003276	-0.003623	0.000953	0.001717		8160	0.007502	0.010167	0.008038	0.008724	0.021349	0.007616	0.016231	-0.001799	0.016021
8168	0.008221	-0.000768	0.003463	0.000768	0.003816	-0.004378	-0.00192	0.005526	0.000316	0.000547	-0.001824		8168	0.003384	0.003979	0.00421	0.010367	0.002352	-0.000559	-0.002164	-0.002243	0.003421	-0.004774		8168	0.007502	0.002346	-0.004405	0.00447	0.008273	0.005745	0.008116	0.006619	0.013629
8176	-0.003868	0.003072	0.003233	0.000987	0.007509	0.00301	0.007956	0.000672	-0.00087	0.001587	0.000434		8176	0.007426	0.005509	0.001021	0.00384	-0.000681	-0.008228	0.000234	0.001553	0.000505	-0.00691		8176	0.002922	0.011438	0.007883	0.005552	-0.005782	-0.003006	-0.002383	0.005719	-0.00058
8184	-0.003385	0.004608	0.005311	-0.000219	0.000123	0.00643	0.00535	0.003211	-0.004586	0.003064	-0.000912		8184	-0.00329	0.000306	-0.001914	0.003072	0.009285	0.004774	-0.010003	0.000633	0.003028	0.006031		8184	0	-0.000293	0.016771	0.006633	0.00676	0.005879	0.002383	0.001799	0.006017

## Sheet: Fig.6 and Supplementary Fig. 14
Fig. 6a-c. and Supplementary Fig 14. CLAMS data																																											Fig. 6 d-e. qPCR data
ID	BCS1L genotype	mt-Cyb genotype	Sex	Body weight [g]	Day-time average heat production [kJ/h]	Night-time average heat production [kJ/h]	*Weight-normalized day-time average heat production [kJ/h]	*Weight-normalized night-time average heat production [kJ/h]	Average day-time locomotion [counts/h]	Average night-time locomotion [counts/h]	Day time average RER	Night time average RER	RER at 0 h	RER at 0.96 h	RER at 1.92 h	RER at 2.88 h	RER at 3.84 h	RER at 4.8 h	RER at 5.76 h	RER at 6.72 h	RER at 7.68 h	RER at 8.64 h	RER at 9.6 h	RER at 10.56 h	RER at 11.52 h	RER at 12.48 h	RER at 13.44 h	RER at 14.4 h	RER at 15.36 h	RER at 16.32 h	RER at 17.28 h	RER at 18.24 h	RER at 19.2 h	RER at 20.16 h	RER at 21.12 h	RER at 22.08 h	RER at 23.04 h	RER at 24 h					ID	BCS1L genotype	mt-Cyb genotype	Sex	Sample cohort	Fgf21	Gdf15
GROX2333	WT	WT	Female	11.9	1.16526	1.4634	1.27612	1.62758	255.135	711.135	0.842031	0.969957	0.928857	0.865844	0.820218	0.784017	0.74434	0.855406	0.770645	0.86302	0.843492	0.865505	0.869264	0.847706	0.888094	0.86025	0.962196	0.971151	0.975484	0.983495	0.986377	0.974627	0.99481	0.977663	0.985906	0.988838	0.984673	0.96397					GROX2336	WT	WT	Male	2018, backcrossed mice	1.19746	0.493624
GROX2324	WT	WT	Male	16.8	1.61848	1.78576	1.52716	1.58574	254.365	491.135	0.852611	0.938139	0.882886	0.860781	0.881641	0.824175	0.841654	0.861638	0.817954	0.815499	0.850151	0.79571	0.863745	0.875998	0.912106	0.904617	0.897874	0.962891	0.960521	0.949243	0.899126	0.917811	0.941063	0.960495	0.977281	0.972151	0.947409	0.905323					JKa2335	WT	WT	Male	2018, backcrossed mice	0.573673	0.87128
GROX2349	WT	WT	Male	14.4	1.28169	1.59332	1.27612	1.58574	253.788	679.038	0.807774	0.917768	0.874112	0.773454	0.809172	0.774699	0.728213	0.882048	0.82325	0.758924	0.847979	0.798786	0.759909	0.837328	0.833189	0.840157	0.828617	0.918645	0.942593	0.940125	0.946557	0.918174	0.957257	0.921099	0.884199	0.953719	0.937132	0.942716					GROX2324	WT	WT	Male	2018, backcrossed mice	1.28528	2.20701
GROX2350	WT	WT	Male	11.3	1.59558	1.88846	1.69452	2.08782	505.212	761.25	0.860203	0.916703	0.903224	0.871806	0.880479	0.78745	0.78194	0.921423	0.859936	0.886356	0.827989	0.900094	0.822355	0.849536	0.890048	0.869416	0.923896	0.939476	0.951909	0.936374	0.912085	0.949009	0.890263	0.888334	0.89283	0.941715	0.895069	0.926762					GROX2332	WT	WT	Female	2018, backcrossed mice	0.606141	0.695429
GROX2351	WT	WT	Male	9.8	1.05949	1.29733	1.00416	1.62758	172.885	441.865	0.79897	0.929029	0.820381	0.796556	0.744386	0.723901	0.793226	0.828748	0.837193	0.782153	0.879589	0.802975	0.84267	0.76505	0.769778	0.857726	0.852306	0.923343	0.931768	0.949326	0.939047	0.947405	0.959671	0.936047	0.940511	0.948565	0.941161	0.950505					GROX2345	WT	WT	Female	2018, backcrossed mice	1.33745	0.732653
LU136	WT	D254N	Female	16.06	1.36341	1.21381	1.29704	1.0711	312.288	208.423	0.906841	0.820175	0.934662	0.938063	0.923722	0.938018	0.930003	0.943724	0.9154	0.924058	0.920816	0.862718	0.851666	0.814025	0.892057	0.822414	0.841716	0.874766	0.784142	0.764557	0.814089	0.756994	0.885267	0.821296	0.783605	0.844173	0.850777	0.81848					Lu133	WT	D254N	Male	2018, backcrossed mice	0.370055	1.14635
LU138	WT	D254N	Female	17.13	1.37855	1.19119	1.2552	0.987424	276.923	108.462	0.835944	0.815579	0.833633	0.864669	0.859414	0.836613	0.877497	0.862584	0.870542	0.847936	0.77978	0.809846	0.788519	0.820758	0.815479	0.808316	0.814128	0.783134	0.83754	0.794027	0.82839	0.818603	0.816637	0.794841	0.837332	0.823925	0.819404	0.82625					Lu134	WT	D254N	Male	2018, backcrossed mice	5.35267	1.52379
LU107	WT	D254N	Male	18.77	1.39842	1.65502	1.21336	1.32214	393.327	805.865	0.849854	0.920123	0.920851	0.862587	0.821617	0.808946	0.824593	0.740447	0.807809	0.860448	0.870051	0.90535	0.888922	0.84809	0.888386	0.898453	0.875042	0.82972	0.877238	0.884555	0.937465	0.946784	0.959327	0.970641	0.960667	0.942535	0.946782	0.932387					Lu117	WT	D254N	Male	2018, backcrossed mice	1.51029	0.720261
LU108	WT	D254N	Male	19.12	1.31067	1.4638	1.12968	1.11294	235.231	583.192	0.858283	0.882	0.92648	0.870469	0.824747	0.804134	0.844515	0.835311	0.864931	0.800555	0.89506	0.855756	0.872237	0.888678	0.874804	0.919273	0.92565	0.914002	0.931993	0.933598	0.924445	0.909216	0.899297	0.868324	0.848133	0.8232	0.815958	0.752907					Lu131	WT	D254N	Male	2018, backcrossed mice	1.54932	0.890668
LU111	WT	D254N	Male	21.8	1.41243	1.68998	1.12968	1.15478	290.731	772.25	0.821764	0.923732	0.851856	0.798472	0.776319	0.750145	0.801481	0.787191	0.823167	0.784131	0.811184	0.883487	0.824511	0.902606	0.888381	0.888193	0.887584	0.90563	0.914469	0.932781	0.940664	0.950419	0.925834	0.956491	0.947723	0.937924	0.925833	0.894976					Lu127	WT	D254N	Female	2018, backcrossed mice	1.74531	1.34064
LU123	WT	D254N	Male	21.4	1.43076	1.73856	1.12968	1.23846	367.692	805.442	0.813452	0.904734	0.89156	0.796428	0.868588	0.82637	0.760273	0.720597	0.820817	0.808616	0.815801	0.844113	0.782875	0.825548	0.813295	0.854853	0.895283	0.909946	0.876506	0.898837	0.918459	0.911646	0.924277	0.93574	0.892762	0.913921	0.923281	0.906028					Lu129	WT	D254N	Female	2018, backcrossed mice	0.796023	1.22382
LU124	WT	D254N	Male	19.04	1.21867	1.47126	1.046	1.11294	270.5	866.865	0.822178	0.892942	0.910461	0.839301	0.802482	0.733877	0.81088	0.797058	0.786083	0.808426	0.831875	0.799337	0.851298	0.855796	0.861438	0.851713	0.894619	0.892445	0.871896	0.86998	0.875547	0.871528	0.918289	0.920012	0.923166	0.908236	0.908479	0.902339					Lu136	WT	D254N	Female	2018, backcrossed mice	5.23902	1.38322
LU125	WT	D254N	Male	19.7	1.39233	1.62385	1.17152	1.23846	510.212	838.712	0.836739	0.88427	0.875216	0.787788	0.830455	0.823131	0.878246	0.831285	0.864456	0.797825	0.816602	0.869765	0.808966	0.865372	0.828492	0.82997	0.840133	0.893846	0.911163	0.931338	0.921984	0.907964	0.901607	0.904298	0.859528	0.817893	0.879653	0.896135					Lu135	WT	D254N	Female	2018, backcrossed mice	4.74301	1.3063
LU131	WT	D254N	Male	15.46	1.19997	1.1423	1.17152	1.0711	230.635	221.827	0.893901	0.854838	0.905971	0.932016	0.924221	0.935838	0.915208	0.919018	0.931863	0.92421	0.869521	0.831927	0.824899	0.878633	0.827379	0.774938	0.857276	0.813812	0.827232	0.91285	0.847142	0.827243	0.895474	0.890927	0.842084	0.820061	0.876749	0.927103					Lu137	WT	D254N	Female	2018, backcrossed mice	2.74313	0.984365
LU133	WT	D254N	Male	14.51	1.20354	1.23558	1.21336	1.23846	216.846	231.385	0.82073	0.868325	0.897592	0.851233	0.883408	0.846463	0.869991	0.855737	0.855352	0.844401	0.790968	0.755612	0.769214	0.728568	0.720949	0.8151	0.844568	0.787579	0.893638	0.842682	0.898656	0.891546	0.913708	0.88419	0.875895	0.912212	0.857832	0.870625					Lu138	WT	D254N	Female	2018, backcrossed mice	1.84026	0.459206
GROX2344	S78G	WT	Female	12.8	1.09601	1.25335	1.15478	1.36817	238.615	446.212	0.865397	0.914132	0.870076	0.884678	0.856379	0.84145	0.849041	0.837565	0.832398	0.855565	0.863976	0.894377	0.885576	0.87299	0.906085	0.904196	0.890282	0.900368	0.912832	0.919567	0.929509	0.925898	0.927224	0.906128	0.928237	0.901369	0.916875	0.921227					GROX2341	S78G	WT	Male	2018, backcrossed mice	1.65553	3.20098
GROX2353	S78G	WT	Female	10.5	0.995231	1.10973	1.15478	1.36817	206.096	351.75	0.818856	0.85292	0.782487	0.739783	0.715515	0.721276	0.827777	0.791727	0.85192	0.836151	0.886241	0.876087	0.881769	0.865347	0.869045	0.825389	0.877608	0.886287	0.872837	0.857003	0.870106	0.871854	0.863052	0.85237	0.850467	0.877018	0.827694	0.756281					GROX2326	S78G	WT	Male	2018, backcrossed mice	2.97042	2.8671
GROX2318	S78G	WT	Male	12.2	1.20156	1.31589	1.2803	1.45185	263.481	419.769	0.818559	0.846368	0.853834	0.849132	0.846934	0.78573	0.742984	0.792144	0.804558	0.807225	0.811214	0.816034	0.864996	0.859223	0.807258	0.841678	0.827085	0.842958	0.838089	0.825244	0.859558	0.853647	0.859304	0.856783	0.815782	0.861399	0.867026	0.854234					GROX2340	S78G	WT	Male	2018, backcrossed mice	1.5889	3.90248
GROX2319	S78G	WT	Male	11.15	0.966399	1.13215	1.0711	1.36817	317.808	497.635	0.836813	0.875291	0.855984	0.821923	0.820783	0.837582	0.83568	0.840598	0.803232	0.815947	0.838806	0.847468	0.876694	0.878214	0.805659	0.859702	0.887947	0.870081	0.854791	0.882313	0.900158	0.883349	0.891611	0.86382	0.870009	0.855214	0.87412	0.885669					GROX2318	S78G	WT	Male	2018, backcrossed mice	2.32584	2.16842
GROX2325	S78G	WT	Male	12.44	0.98826	1.13049	1.0711	1.28449	258.635	512.827	0.828798	0.877511	0.824076	0.754792	0.794526	0.812494	0.79166	0.837973	0.856679	0.822927	0.839378	0.835532	0.87024	0.828302	0.905788	0.831412	0.800511	0.872333	0.877554	0.846123	0.893536	0.895227	0.899969	0.910462	0.89946	0.902203	0.911292	0.867562					GROX2325	S78G	WT	Male	2018, backcrossed mice	2.24753	3.64967
GROX2326	S78G	WT	Male	12.5	1.09511	1.12326	1.15478	1.24265	519.308	430.154	0.82581	0.838963	0.755071	0.773093	0.725695	0.798399	0.834434	0.83625	0.878327	0.849381	0.85858	0.867332	0.866235	0.834342	0.858391	0.858742	0.845627	0.871944	0.837868	0.846057	0.835366	0.839386	0.801547	0.854968	0.867835	0.827585	0.838297	0.781293					GROX2342	S78G	WT	Female	2018, backcrossed mice	11.3146	7.7952
GROX2337	S78G	WT	Male	16.3	1.32771	1.5668	1.23846	1.41001	184.038	423.596	0.811853	0.875586	0.758766	0.731225	0.723979	0.720904	0.777751	0.833842	0.841371	0.851579	0.853291	0.865281	0.849235	0.87154	0.875327	0.879584	0.870754	0.864681	0.851014	0.868504	0.888928	0.904389	0.89818	0.906018	0.902264	0.906964	0.859548	0.78179					GROX2328	S78G	WT	Female	2018, backcrossed mice	2.29829	3.30767
GROX2352	S78G	WT	Male	12.3	1.007	0.941572	1.0711	1.07529	339.673	305.423	0.788951	0.797949	0.763385	0.757679	0.729334	0.711119	0.713577	0.765292	0.809382	0.84333	0.850731	0.864133	0.822803	0.806738	0.818856	0.787178	0.797118	0.785737	0.811306	0.809085	0.824661	0.750341	0.800351	0.773277	0.819381	0.796924	0.801013	0.816967					Lu106	S78G	D254N	Male	2018, backcrossed mice	2.43363	3.95401
LU113	S78G	D254N	Female	11.5	0.661801	0.731059	0.765672	0.949768	251.635	502.962	0.729109	0.73216	0.786612	0.792892	0.791516	0.765126	0.731645	0.698808	0.697989	0.705825	0.7016	0.713525	0.706624	0.703384	0.682871	0.693054	0.684219	0.693293	0.712269	0.692162	0.70167	0.702854	0.732241	0.742878	0.764331	0.771328	0.818055	0.809721					Lu132	S78G	D254N	Male	2018, backcrossed mice	20.1301	6.71838
LU105	S78G	D254N	Male	10.63	0.531022	0.547923	0.681992	0.824248	192.135	205.019	0.776152	0.802943	0.797588	0.794203	0.774533	0.796902	0.797514	0.766906	0.770132	0.757476	0.726539	0.753507	0.786269	0.790675	0.777737	0.814682	0.775773	0.773206	0.818635	0.7683	0.824757	0.780934	0.798947	0.801131	0.81117	0.798963	0.848018	0.823745					Lu130	S78G	D254N	Male	2018, backcrossed mice	5.30976	8.01592
LU106	S78G	D254N	Male	11.82	0.593482	0.722085	0.681992	0.907928	266.173	528.635	0.741342	0.828071	0.786044	0.777418	0.776407	0.765914	0.746231	0.714576	0.707972	0.691707	0.705825	0.708122	0.726888	0.750825	0.779517	0.799625	0.801843	0.814937	0.830861	0.819739	0.848667	0.830983	0.844963	0.830764	0.824564	0.830454	0.842489	0.845043					Lu105	S78G	D254N	Male	2018, backcrossed mice	1.89686	3.44233
LU130	S78G	D254N	Male	10.24	0.570156	0.651012	0.723832	0.949768	142.019	268.154	0.790016	0.812844	0.78702	0.785986	0.783924	0.793733	0.790303	0.787088	0.806901	0.802297	0.794839	0.779132	0.787896	0.788198	0.78289	0.793274	0.808455	0.794876	0.847955	0.810401	0.830555	0.813032	0.806597	0.813947	0.799221	0.824852	0.817652	0.806149					Lu113	S78G	D254N	Female	2018, backcrossed mice	4.03921	4.44027
LU132	S78G	D254N	Male	9.05	0.523452	0.563999	0.723832	0.949768	68.9615	113.135	0.812539	0.849624	0.787304	0.813834	0.796689	0.837224	0.820401	0.801201	0.819196	0.804965	0.815664	0.809803	0.812972	0.820451	0.823305	0.827219	0.844607	0.859366	0.855296	0.864992	0.856293	0.855546	0.860638	0.840764	0.834895	0.847939	0.852894	0.844664					Jka122v	WT	WT	Male	2017, F1 generation	0.844131	1.34941
*ANCOVA model (weight as a covariate) estimated marginal mean plus residual Day time = 0-12h Night time = 12-24h																																											Jka78v	WT	WT	Male	2017, F1 generation	1.42339	0.873177
																																											Jka67v	WT	WT	Male	2017, F1 generation	1.40201	0.805453
																																											Jka118v	WT	WT	Male	2017, F1 generation	0.191407	1.63403
																																											Jka129v	WT	WT	Male	2017, F1 generation	1.52915	0.786041
																																											Jka193v	WT	WT	Male	2017, F1 generation	0.609919	0.551894
																																											LU112v	WT	D254N	Male	2017, F1 generation	0.973342	1.16737
																																											LU174v	WT	D254N	Male	2017, F1 generation	4.91298	1.20205
																																											LU97v	WT	D254N	Male	2017, F1 generation	2.38578	0.815633
																																											LU157v	WT	D254N	Male	2017, F1 generation	4.14128	1.09852
																																											LU95v	WT	D254N	Male	2017, F1 generation	2.80835	0.978863
																																											LU217v	WT	D254N	Male	2017, F1 generation	7.70178	1.01656
																																											LU85v	WT	D254N	Male	2017, F1 generation	0.316636	0.75921
																																											Jka120v	S78G	WT	Male	2017, F1 generation	1.94025	15.6305
																																											Jka130v	S78G	WT	Male	2017, F1 generation	2.99435	14.6022
																																											Jka121v	S78G	WT	Male	2017, F1 generation	1.6546	2.33397
																																											Jka79v	S78G	WT	Male	2017, F1 generation	1.15113	10.0079
																																											Jka192v	S78G	WT	Male	2017, F1 generation	0.653221	7.39073
																																											Jka69v	S78G	WT	Male	2017, F1 generation	4.21506	10.947
																																											LU173v	S78G	D254N	Male	2017, F1 generation	1.16115	5.73203
																																											LU111v	S78G	D254N	Male	2017, F1 generation	0.535498	10.2782
																																											LU93v	S78G	D254N	Male	2017, F1 generation	2.92996	11.6756
																																											LU216v	S78G	D254N	Male	2017, F1 generation	2.60508	6.72142
																																											LU94v	S78G	D254N	Male	2017, F1 generation	10.1117	16.1279
																																											LU156v	S78G	D254N	Male	2017, F1 generation	1.99092	8.62738
																																											The gene expression data are corrected for PCR efficiency, normalized respect to reference genes (Gak and Rab11a), and scaled to WT average

## Sheet: Supplementary Fig. 5
Supplementary Fig. 5. Heart and skeletal muscle CIII activity relative to tissue protein
ID	BCS1L genotype	mt-Cyb genotype	Sex	Heart CIII activity [nmol/min/mg tissue protein]	Skeletal muscle CIII activity [nmol/min/mg tissue protein]
GROX2339	WT	WT	Male	182.105	78.4293
GROX2336	WT	WT	Male	190.44	85.1993
JKa2335	WT	WT	Male	249.17	105.056
GROX2324	WT	WT	Male	233.849	115.388
GROX2467	WT	WT	Male	279.402	102.333
GROX2481	WT	WT	Male	314.808	103.473
GROX2332	WT	WT	Female	196.39	71.1812
GROX2345	WT	WT	Female	245.228	89.9642
GROX2484	WT	WT	Female	283.835	120.373
GROX2465	WT	WT	Female	266.196	111.178
Lu133	WT	D254N	Male	158.26	103.04
Lu134	WT	D254N	Male	117.702	64.8448
Lu117	WT	D254N	Male	170.379	83.5947
Lu131	WT	D254N	Male	157.007	79.9015
Lu127	WT	D254N	Female	214.891	91.0542
Lu129	WT	D254N	Female	106.64	112.38
Lu136	WT	D254N	Female	168.585	92.7828
Lu135	WT	D254N	Female	195.51	98.0379
Lu137	WT	D254N	Female	234.497	86.2348
Lu138	WT	D254N	Female	271.396	111.493
GROX2341	S78G	WT	Male	67.2009	37.4535
GROX2326	S78G	WT	Male	121.635	54.9866
GROX2340	S78G	WT	Male	106.208	57.372
GROX2318	S78G	WT	Male	96.8325	58.7503
GROX2325	S78G	WT	Male	128.604	58.3758
GROX2342	S78G	WT	Female	106.799	32.2727
GROX2328	S78G	WT	Female	161.582	54.4402
Lu106	S78G	D254N	Male	78.447	10.146
Lu132	S78G	D254N	Male	114.824	27.9794
Lu130	S78G	D254N	Male	133.281	47.1486
Lu105	S78G	D254N	Male	100.312	19.9461
LU2273	S78G	D254N	Male	85.4241	41.1741
Lu113	S78G	D254N	Female	69.6614	39.8055
LU49	S78G	D254N	Female	63.94	32.0467

## Sheet: Supplementary Fig. 6
Supplementary Fig.6 CI and CII activitites in isolated mitochondria
	BCS1L genotype	mt-Cyb genotype	Kidney CI activity [nmol/min/mg protein]	Kidney CII activity [nmol/min/mg protein]	Kidney CIII activity [nmol/min/mg protein]	Liver CI activity [nmol/min/mg protein]	Liver CII activity [nmol/min/mg protein]	Liver CIII [nmol/min/mg protein]
JKa67	WT	WT	836.264	588.279	641.059	242.145	267.206	486.126
JKa118	WT	WT	801.621	368.06	594.436	207.076	263.63	525.341
JKa122	WT	WT	935.356	465.243	528.112	175.165	231.812	457.669
JKa193	WT	WT	970.286	527.887	571.157	229.413	276.909	456.628
JKa197	WT	WT	876.917	565.398	655.47	169.541	279.68	442.127
Lu85	WT	D254N	966.245	622.944	766.515	176.27	261.388	422.897
Lu97	WT	D254N	555.677	606.155	779.276	249.576	252.779	359.312
Lu112	WT	D254N	874.453	689.743	765.966	169.02	269.837	396.808
Lu151	WT	D254N	915.068	571.058	648.331	188.391	231.995	234.179
Lu163	WT	D254N	479.109	586.032	552.858	120.918	218.909	198.471
JKa69	S78G	WT	784.711	614.124	534.795	198.672	263.763	165.77
JKa79	S78G	WT	598.205	612.563	381.228	261.316	258.686	85.349
JKa120	S78G	WT	762.173	557.828	454.239	221.452	290.793	188.332
JKA127	S78G	WT	759.973	553.422	495.853	235.108	235.665	86.0843
JKa196	S78G	WT	555.372	614.043	343.442	224.723	247.681	63.8469
Lu94	S78G	D254N	612.249	600.96	367.114	283.131	199.775	70.5384
Lu107	S78G	D254N	679.299	425.004	171.815	245.118	197.82	43.6025
Lu111	S78G	D254N	719.196	488.67	300.796	247.113	221.581	17.1973
Lu152	S78G	D254N	797.696	471.764	196.418	203.395	134.543	19.2104
Lu156	S78G	D254N	710.736	492.039	308.122	262.953		55.2692
CIV activity data is available under the source data for Supplementary Fig. 7

## Sheet: Supplementary Fig. 7
Supplementary Fig. 7. Respirometry data from F1 hybrid mice
Mouse ID	BCS1L genotype	mt-Cyb genotype	Liver CI-linked OXHPOS [pmol/s/ml ]	Liver CI&CII-linked OXHPOS [pmol/s/ml ]	Liver CI&CII-linked LEAK [pmol/s/ml ]	Liver CI&CII-linked uncoupled ET [pmol/s/ml ]	Liver Maximal O2 consumption capacity set by CIV [pmol/s/ml ]	Liver CI-linked OXHPOS [% of maximal capacity of CIV ]	Liver CI&CII-linked OXHPOS [% of maximal capacity of CIV ]	Liver CI&CII-linked LEAK [% of maximal capacity of CIV ]	Liver CI&CII-linked uncoupled ET [% of maximal capacity of CIV ]	Liver CI&CII-linked ET coupling efficiency	Kidney CI-linked OXHPOS [pmol/s/ml ]	Kidney CI&CII-linked OXHPOS [pmol/s/ml ]	Kidney CI&CII-linked LEAK [pmol/s/ml ]	Kidney CI&CII-linked uncoupled ET [pmol/s/ml ]	Kidney Maximal O2 consumption capacity set by CIV [pmol/s/ml ]	Kidney CI-linked OXHPOS [% of maximal capacity of CIV ]	Kidney CI&CII-linked OXHPOS [% of maximal capacity of CIV ]	Kidney CI&CII-linked LEAK [% of maximal capacity of CIV ]	Kidney CI&CII-linked uncoupled ET [% of maximal capacity of CIV ]	Kidney CI&CII-linked ET coupling efficiency
Jka67v	WT	WT	27.1188	54.5718	13.2963	72.5244	116.786	23.2209	46.728	11.3852	62.1003	0.816664	28.6367	70.679	20.8038	64.2689	94.5805	30.2776	74.729	21.9959	67.9516	0.676301
Jka78v	WT	WT	23.1128	45.3392	18.0966	97.266	144.367	16.0097	31.4054	12.5351	67.3739	0.813947	57.5515	130.973	37.0318	124.813	162.102	35.5033	80.7969	22.8448	76.9965	0.703301
Jka118v	WT	WT	16.926	33.4959	12.1011	82.3273	131.452	12.8762	25.4815	9.20574	62.6293	0.853012	44.2967	103.054	28.4295	107.921	146.089	30.3217	70.5417	19.4604	73.8733	0.736571
Jka122v	WT	WT	23.2939	48.4565	17.6817	85.5863	117.259	19.8654	41.3245	15.0792	72.9893	0.793405	36.0334	86.1902	28.776	86.7544	110.115	32.7233	78.2726	26.1326	78.785	0.668305
Jka193v	WT	WT	9.218	20.3436	7.5502	36.2845	57.4148	16.0551	35.4327	13.1503	63.1971	0.791917	31.8973	84.9604	25.4636	84.2357	113.29	28.1555	74.9938	22.4765	74.3541	0.69771
Jka197v	WT	WT	30.7672	58.3744	23.3328	109.392	135.131	22.7684	43.1982	17.2667	80.9521	0.786704	27.9577	59.5673	21.9047	75.09	95.4796	29.2813	62.3875	22.9418	78.6451	0.708287
LU85v	WT	D254N	25.5678	46.9915	17.9782	82.6366	119.982	21.3097	39.1655	14.9841	68.8742	0.782443	38.6628	74.5341	23.6612	85.5799	103.968	37.1871	71.6893	22.7581	82.3135	0.723519
LU95v	WT	D254N	26.7479	50.3304	20.4472	119.388	152.595	17.5287	32.9829	13.3996	78.2384	0.828733	59.3163	116.323	30.3306	129.847	156.11	37.9965	74.5137	19.429	83.1765	0.766413
LU97v	WT	D254N	30.6269	57.4711	26.4718	135.757	176.094	17.3924	32.6366	15.0328	77.0935	0.805006	53.1863	104.75	32.7506	125.281	167.62	31.7303	62.4924	19.5386	74.7408	0.738582
LU112v	WT	D254N	17.959	33.0846	11.6238	69.2228	117.085	15.3385	28.257	9.92768	59.122	0.832081	48.7618	104.853	28.3869	113.351	147.769	32.9986	70.9571	19.2103	76.7079	0.749566
LU151v	WT	D254N	21.9931	40.8825	*	79.9243	137.435	16.0025	29.7468	*	58.1542	*	16.4036	35.3431	*	45.4204	87.4563	18.7563	40.4123	*	51.935	*
LU157v	WT	D254N	24.4052	36.931	11.6511	81.6008	120.717	20.2169	30.5931	9.65161	67.5969	0.857218	41.0197	79.6576	23.6827	99.7598	119.093	34.4433	66.8866	19.8858	83.766	0.762603
LU163v	WT	D254N	33.188	49.9493	12.7557	75.9569	98.6108	33.6555	50.653	12.9354	77.0269	0.832067	37.8386	71.3034	20.9712	83.4634	103.05	36.7186	69.1929	20.3505	80.993	0.748738
Jka69v	S78G	WT	25.0797	27.5368	4.6238	41.916	81.8099	30.6561	33.6595	5.65188	51.2358	0.889689	28.1839	46.2303	12.2469	48.6909	70.6796	39.8756	65.4083	17.3273	68.8896	0.748477
Jka79v	S78G	WT	33.7716	36.9679	7.8962	67.0107	122.146	27.6485	30.2653	6.46456	54.8611	0.882165	52.5688	82.8839	22.0684	102.829	148.839	35.3193	55.687	14.827	69.0878	0.785388
Jka120v	S78G	WT	22.3885	23.9065	6.005	41.863	105.035	21.3153	22.7605	5.71714	39.8562	0.856556	50.4907	72.8187	19.1297	105.304	138.421	36.4762	52.6067	13.8199	76.0751	0.818338
Jka121v	S78G	WT	24.8901	27.5871	10.529	48.6102	126.792	19.6307	21.7578	8.30417	38.3386	0.783399	46.9517	73.7601	23.9412	89.5493	141.893	33.0895	51.9829	16.8727	63.1105	0.732648
Jka192v	S78G	WT	6.7938	9.8227	4.2532	16.2501	60.7162	11.1894	16.178	7.00505	26.764	0.738266	38.9758	65.7685	17.8321	81.117	107.029	36.4162	61.4494	16.661	75.7899	0.780168
Jka196v	S78G	WT	17.2522	22.3674	7.5603	44.2239	110.7	15.5846	20.2054	6.82953	39.9493	0.829045	39.7039	58.0637	16.2178	75.3531	107.334	36.991	54.0963	15.1097	70.2044	0.784776
LU93v	S78G	D254N	23.3091	24.339	10.1086	56.7986	127.292	18.3115	19.1206	7.94125	44.6206	0.822027	32.8423	42.1393	13.5864	71.6707	105.802	31.0413	39.8285	12.8413	67.7404	0.810433
LU94v	S78G	D254N	31.3431	31.9797	11.6534	71.118	157.959	19.8426	20.2456	7.3775	45.0232	0.83614	30.411	41.5192	14.8638	67.2294	115.183	26.4024	36.0464	12.9045	58.3676	0.778909
LU107v	S78G	D254N	12.0941	14.9756	9.1848	19.7892	113.75	10.6322	13.1653	8.07454	17.3971	0.535868	25.7358	32.7807	11.1249	50.0621	81.6025	31.538	40.1712	13.633	61.3487	0.777778
LU111v	S78G	D254N	13.3991	19.7236	11.5458	30.1118	147.706	9.07146	13.3533	7.81674	20.3863	0.616569	30.5549	45.61	11.7675	60.0457	100.658	30.3552	45.3119	11.6906	59.6532	0.804024
LU152v	S78G	D254N	10.4039	13.6959	*	22.9173	113.565	9.16115	12.0599	*	20.1798	*	39.1634	54.766	*	74.3739	115.348	33.9522	47.4787	*	64.4776	*
LU156v	S78G	D254N	14.9677	16.954	6.9104	30.0847	60.0572	24.9224	28.2297	11.5064	50.0934	0.770302	34.789	49.3883	13.3054	69.3671	93.1108	37.363	53.0425	14.2899	74.4995	0.808189
LU161v	S78G	D254N	14.5167	14.9778	4.9333	30.3289	84.2767	17.2251	17.7722	5.8537	35.9873	0.83734	35.3836	48.8339	13.26	68.6692	90.8574	38.9441	53.7479	14.5943	75.5791	0.8069
* values missing due to technical error (wrong reagent injection order) by the operator. ET, electron transfer

## Sheet: Supplementary Fig. 10
Supplementary Fig. 10. Correlation between hepatic CIII activity and CI&CII-linked phoshporylating respiration
ID	BCS1L genotype	mt-Cyb genotype	CIII activty (% of WT)	CI&CII-linked OXHPOS (% of WT)
JKa2335	WT	WT	86.4412	106.712
GROX2324	WT	WT	85.1244	79.822
GROX2332	WT	WT	118.169	99.4926
GROX2345	WT	WT	83.2711	113.974
GROX2341	S78G	WT	45.1371	72.4178
GROX2326	S78G	WT	36.6527	68.3691
GROX2340	S78G	WT	38.3089	57.7033
GROX2318	S78G	WT	37.8194	55.8903
GROX2325	S78G	WT	36.774	48.5749
GROX2342	S78G	WT	45.5758	95.9503
GROX2328	S78G	WT	42.3728	64.3482
Lu106	S78G	D254N	26.4758	29.3196
Lu132	S78G	D254N	20.3234	34.6084
Lu130	S78G	D254N	21.0165	31.8841
Lu105	S78G	D254N	24.0934	33.5613
Lu113	S78G	D254N	41.5173	64.7635

[truncated: 3 more sheets: Supplementary Fig. 11, Supplementary Fig.13, Supplementary Table 2]
